# Supplementary material for: Role of POLE and POLD1 in familial cancer
Source: Genet Med. 2020 Aug 14;22(12):2089–100. doi: 10.1038/s41436-020-0922-2 (PMC7708298; doi:10.1038/s41436-020-0922-2)
Supplement: Supplementary file 2 — Supplementary Table S3 [file 41436_2020_922_MOESM2_ESM.xlsx]

## Sheet: Suppl. Table 3
Supplementary Table S3. Description of evidence used for POLE/D1 ED missense variant classification according to the ACMG/AMP guidelines.
	Code	ACMG/AMP description	Own specifications for the application of the ACMG/AMP guidelines to POLE/POLD1 ED variant classification
STRONG EVIDENCE (S)	PS3	Well-established in vitro or in vivo functional studies supportive of a damaging effect on the gene or gene product (when partially functional or non functional protein was observed in different experiments)	When results from different experiments (yeast or human cells) evaluating the exonuclease repair function were concordant. PS3_moderate: when a mutator phenotype in S. pombe was observed with p<0.001); PS3_supporting: when a mutator phenotype in S. pombe was observed with p=0.01-0.001.
MODERATE EVIDENCE (M)	PM1	Located in a mutational hot spot and/or critical and well-established functional domain (e.g., active site of an enzyme) without benign variation	PM1: Used if the variant is located at exonuclease domain and within the DNA binding cleft.
	PM2	Absent from controls (or at extremely low frequency if recessive) in Exome Sequencing Project, 1000 Genomes Project, or Exome Aggregation Consortium	PM2: Absent or observed in < 1/100,000 alleles in gnomAD_non cancer population; if present in ≥ 2 individuals within any sub-population, must be present in less than 1/50,000 alleles in that subpopulation.
SUPPORTING EVIDENCE (P)	PP1	Cosegregation with disease in multiple affected family members in a gene definitively known to cause the disease	PP1_Strong: ≥7 meioses across ≥ 2 families. PP1_Moderate: 5-6 meioses across ≥ 1 families. PP1_supporting: 3-4 meioses across ≥ 1 families.
	PP3	Multiple lines of computational evidence support a deleterious effect on the gene or gene product (conservation, evolutionary, splicing impact, etc.)	PP3: Considered evidence of pathogenicity when REVEL score ≥ 0.35.
	PP4	Patient's phenotype or family history is highly specific for a disease with a single genetic etiology	PP4_strong: when a tumor showed hyper/ultramutation and POLE/D1-associated mutational signature 10 was detected. PP4_moderate: when a MMR-deficient tumor showed hyper/ultramutation and POLE/D1-associated mutational signature 14 or 20 was detected. The analyzed sequence may be from a carrier's tumor, or from a tumor harboring the same somatic variant (eg. sequencing data obtained from TCGA or COSM…
STRONG EVIDENCE (S)	BS1	Allele frequency is greater than expected for disorder	BS1: Frequency (MAF) >0.1% in gnomAD v2.1.1 non-cancer sub-populations.
	BS2	Observed in a healthy adult individual for a recessive (homozygous), dominant (heterozygous), or X-linked (hemizygous) disorder, with full penetrance expected at an early age	BS2_supporting: Observed in ≥10 cancer-free 60+ year-old indivuduals. This supporting criterion was applied based on the incomplete (but high) penetrance expected for POLE/D1 ED pathogenic variants. Not applied when BS1 had been considered as benign evidence.
	BS3	Well-established in vitro or in vivo functional studies show no damaging effect on protein function or splicing	BS3_supporting was applied when a mutator phenotype in yeast was not observed (p>0.05)
	BS4	Lack of segregation in affected members of a family	BS4_supporting: Lack of segregation in at least 3 cancer-affected members of a family (showing the same or related tumor phenotype).
SUPPORTING EVIDENCE (P)	BP4	Multiple lines of computational evidence suggest no impact on gene or gene product (conservation, evolutionary, splicing impact, etc.)	BP4: Considered evidence of neutral effect when REVEL score <0.30.
	BP5	Variant found in a case with an alternate molecular basis for disease	BP5 applied for tumor sequencing data from TCGA/COSMIC (somatic ED variant): 1) When a MMR-proficient tumor did not show neither hyper/ultramutation nor signature 10; or 2) when a hyper/ultramutated tumor without DNA repair defects did not show POLE/D1-associated signatures. BP5 applied for tumor sequencing data from patients carrying germline POLE/D1 variants: only when the aforementioned condit…
