# Supplementary material for: Role of POLE and POLD1 in familial cancer
Source: Genet Med. 2020 Aug 14;22(12):2089–100. doi: 10.1038/s41436-020-0922-2 (PMC7708298; doi:10.1038/s41436-020-0922-2)
Supplement: Supplementary file 3 — Supplementary Table S4 [file 41436_2020_922_MOESM3_ESM.xlsx]

## Sheet: Supp. Table 4
Supplementary Table S4. Frequency of germline (L)P variants in cancer predisposing genes identified in the prospective cohort (2,309 unrelated hereditary cancer patients). Results from a hereditary cancer gene panel.
	Genes tested by phenotype							Genes analyzed	Prospective cohort (2,309)
	Others	LF	Polyposis	HNPCC	HBOC	HOC	BC		HBOC (N=267)	HOC (N=317)	HBC (N=884)	HNPCC (N=354)	FAP/AFAP (N=247)	LF (N=15)	Others (N=225)	Total	Frequency
Genes with germline (likely) pathogenic variants identified								BRCA2	13	16	35		1	1	3	69	0.184492
								BRCA1	27	13	26				1	67	0.179144
								MSH6		3	3	48	1		1	56	0.149733
								MUTYH	2	1	1	2	17		1	24	0.0641711
								MLH1	1		2	17				20	0.0534759
								ATM	3		12	2			3	20	0.0534759
								MSH2			1	18				19	0.0508021
								PALB2		1	11				1	13	0.0347594
								BRIP1	4	4	3				1	12	0.0320856
								CHEK2	2		9	1				12	0.0320856
								APC		1			9			10	0.026738
								FLCN		1					7	8	0.0213904
								CDKN2A	1						4	5	0.013369
								FH							4	4	0.0106952
								STK11					1		3	4	0.0106952
								PMS2				3				3	0.00802139
								RAD51C		1	2					3	0.00802139
								RAD51D		2		1				3	0.00802139
								TP53	1					1	1	3	0.00802139
								PTEN					1		2	3	0.00802139
								TSC2							3	3	0.00802139
								CDH1	1		1				1	3	0.00802139
								SMAD4					1		1	2	0.00534759
								POLE				2				2	0.00534759
								TSC1							1	1	0.0026738
								SDHD							1	1	0.0026738
								MEN1				1				1	0.0026738
								RB1							1	1	0.0026738
								BAP1							1	1	0.0026738
								SDHB		1						1	0.0026738
Genes without germline (likely) pathogenic variants								NF1								0	0
								POLD1								0	0
								EPCAM								0	0
								NTHL1								0	0
								BMPR1A								0	0
								CDK4								0	0
								RET								0	0
								PTCH1								0	0
								VHL								0	0
								NF2								0	0
								Total	55	44	106	95	31	2	41	374
								Frequency	0.205993	0.138801	0.0367545	0.268362	0.125506	0.133333	0.182222	0.161975
