# Supplementary material for: Role of POLE and POLD1 in familial cancer
Source: Genet Med. 2020 Aug 14;22(12):2089–100. doi: 10.1038/s41436-020-0922-2 (PMC7708298; doi:10.1038/s41436-020-0922-2)
Supplement: Supplementary file 4 — Supplementary Table S7 [file 41436_2020_922_MOESM4_ESM.xlsx]

## Sheet: Suppl. Table 7
Supplementary Table S7. Mutational signature contribution (DeconstructSigs) in tumors developed by carriers of POLE/POLD1 germline ED or LoF variants.
		Mutational signature contribution: tumors from germline POLE variant carriers											Mutational signature contribution: tumors from germline POLD1 variant carriers
Proposed ethiology	Signature	L424V (C+)	D287E	M294R-1	M294R-2	M294R-3	I307V	G380C	E396Wfs*15-1	E396Wfs*15-2	A426V		D316G (C+)	D316H (C+)	V295M	P77Lfs*92	p.R521Q
Deamination of 5-methylcytosine; Age at diagnosis	1	24.48%	26.53%	6.39%	4.57%	24.45%	-	19.06%	36.25%	33.47%	38.76%		10.73%	13.11%	54.32%	15.44%	40.06%
APOBEC activity	2	-	2.43%	-	-	2.95%	3.63%	5.16%	9.44%	0.89%	2.33%		-	0.85%	3.94%	-
Defective homologous recombination DNA repair: BRCA1/2	3	-	3.14%	-	-	-	7.37%	-	-	8.05%	-		44.66%	-	-	-
Tobacco mutagens	4	-	-	-	-	-	1.78%	-	-	-	-		7.48%	-	-	-
Unknown	5	-	28.41%	-	-	-	7.00%	35.63%	28.81%	19.4%	22.54%		-	6.99%	-	-	29.82%
Defective MMR	6	16.76%	16.26%	61.3%	41.75%	10.9%	13.37%	-	-	7.73%	16.31%		10.04%	-	-	64.79%	14.51%
UV exposure	7	-	-	-	-	4.79%	-	-	-	-	2.28%		0.9%	-	-	-	2.74%
Unknown	8	-	-	-	-	-	5.36%	-	-	-	-		-	-	-	-
Polymerase η activity	9	-	-	-	-	-	-	-	2.94%	-	-		5.5%	26.32%	-	-
POLE/POLD1 mutation	10	-	-	-	-	23.08%	-	2.08%	-	-	-		0.75%	20.66%	3.65%	-
Temozolomide treatment	11	-	10.29%	-	-	-	6.60%	-	3.03%	-	9.89%		-	3.98%	8.66%	-	4.4%
Unknown	12	-	-	-	-	14.43%	-	4.44%	-	-	7.88%		-	-	10.07%	0.44%	4.75%
APOBEC activity	13	-	-	-	-	-	-	-	-	13.17%	-		2.89%	-	-	-
Concurrent POLE mutation and MMR deficiency	14	3.96%	-	15.32%	-	-	-	-	-	-	-		5.62%	-	-	-
Defective MMR	15	54.79%		16.99%	53.69%	19.39%	8.26%	-	-	-	-		-	-	-	19.33%
Unknown	16	-	-	-	-	-	-	-	-	2.03%	-		-	-	-	-
Unknown	17	-	-	-	-	-	-	-	3.63%	-	-		-	-	-	-
Reactive oxygen species	18	-	-	-	-	-	-	7.74%	-	-	-		-	5.78%	-	-
Unknown	19	-	9.99%	-	-	-	4.39%	-	2.88%	-	-		-	-	6.61%	-
Concurrent POLD1 mutation and MMR deficiency	20	-	1.26%	-	-	-	8.30%	16.85%	7.42%	10.21%	-		2.65%	-	1.94%	-
Defective MMR	21	-	-	-	-	-	-	4.82%	3.17%	-	-		-	-	-	-	3.72%
Aristolochic acid exposure	22	-	-	-	-	-	-	-	2.42%	2.63%	-		-	-	-	-
Unknown	23	-	-	-	-	-	15.50%	-	-	-	-		-	1.75%	-	-
Aflatoxin exposure	24	-	-	-	-	-	-	-	-	-	-		-	20.56%	-	-
Chemotherapy	25	-	-	-	-	-	3.84%	-	-	-	-		3.54%	-	6.1%	-
Defective MMR	26	-	-	-	-	-	-	-	-	-	-		5.24%	-	4.71%	-
Unknown	27	-	-	-	-	-	-	-	-	-	-		-	-	-	-
Unknown	28	-	-	-	-	-	-	-	-	2.43%	-		-	-	-	-
Tobacco chewing habit	29	-	-	-	-	-	6.10%	-	-	-	-		-	-	-	-
NTHL1 mutation	30	-	1.69%	-	-	-	8.51%	4.21%	-	-	-		-	-	-	-
