# Supplementary material for: Role of POLE and POLD1 in familial cancer
Source: Genet Med. 2020 Aug 14;22(12):2089–100. doi: 10.1038/s41436-020-0922-2 (PMC7708298; doi:10.1038/s41436-020-0922-2)
Supplement: Supplementary file 5 — Supplementary Table S8 [file 41436_2020_922_MOESM5_ESM.xlsx]

## Sheet: Suppl. Table 8
Supplementary Table S8. Mutational burden and mutational signature contribution in tumors harboring somatic POLE/POLD1 (ED, outside-ED and LoF) variants identical to the germline variants identified in the current study.
In bold, hyper/ultra-mutated samples, somatic POLE/POLD1 pathogenic variants, and POLE/POLD1-associated mutational signature. Outside-ED predicted pathogenic variants are shaded in grey. Somatic variants and sequence data were extracted from COSMIC and TCGA databases.
POLE variant	Tumor with somatic variant in COSMIC	Mut/Mb	Mutational Signature* (%)	Sample ID (COSMIC/TCGA)	MSI status / POLE	Other somatic variants in POLE/POLD1
p.G6R	CRC	3.92	1 (67.81), 23 (24.99)	T37	MSS
p.R34C	Endometrial cancer	39.67	1 (85.70), 6 (14.30)	TCGA-B5-A11Y-01	MSS
p.R34C	Biliary tract carcinoma	30.17	1 (72.93), 23 (27.06)	2748743	n.a.
p.R47W	Genital tract carcinoma	309.17	1 (52.75), 10 (20.27), 15 (11.26), 6 (10)	TCGA-EO-A22U	POLE	POLE p.S30L, POLE p.P286R, POLE p.S1906Y, POLE p.A1990V, POLE p.R1870C, POLD1 p.Q379*
p.H144R	Pancreatic cancer	532.69	14 (32.16), 15 (27.61), 1 (19.61), 10 (10.74)	TCGA-IB-7651-01	POLE	POLE p.A2243T, p.H1440R, p.P441L, POLD1 p.R311H
p.R259H	Lymphoid neoplasm	1.16	5 (54.04), 23 (16.33), 1 (16.21), 17 (13.40)	90827	n.a.
p.R259H	Lung cancer	20.12	3 (34.80), 13 (16.03), 30 (13.98), 6 (11.10), 2 (11.07)	H596	n.a.
p.R259H	Lung cancer	85.43	4 (40.92), 24 (15.78), 3 (11.71)	H2342	n.a.
p.R259H	Lung cancer	14.87	5 (27.24), 29 (26.49), 4 (20.59)	H1792	n.a.
p.N336S	Lung cancer	19.21	4 (49.54), 1 (18.95), 24 (11.84)	H1385	n.a.
p.N336S	Lung cancer	15.38	3 (41.66), 6 (15.80), 4 (13.99), 1 (11.66)	HCC2344	n.a.
p.E396Tfs*15	p.E396fs*16 in CRC	69.74	6 (25.54),23 (18.05),12 (17.26),1 (11.63),15 (11.25)	TCGA-F4-6570	MSI
p.E396Tfs*15	p.E396fs*16 in CRC	102.82	6 (63.31),1 (26.23),15 (10.44)	LIM2405	MSI	POLE p.S1019I
p.A426V	CRC	179.18	10 (81.05),1 (14.34)	TCGA-EI-6917	POLE	POLE p.V411L, POLD1 p.L1044P
p.A426V	Endometrial cancer	180.58	10 (97.74)	TCGA-AX-A05Z	POLE	POLE p.P286R, POLE p.F1907L, POLE p.S1930*
p.A426V	Endometrial cancer	365.19	10 (78.89), 14 (19.99)	TCGA-AX-A2HC	POLE	POLE p.M295R
p.R616C	Cervical Squamous Cell Carcinoma	394.65	6 (37.02), 1 (30.01), 15 (24.01), 10 (8.8)	TCGA-2W-A8YY-01	POLE	POLE p.R616C, p.R793C, p.V411L, p.P254L, POLD1 p.R343C, p.A127T
p.E767K	Soft tissue carcinoma	2.55	1 (61.05), 5 (13.79), 21 (13.56)	SH-85592	n.a.
p.A781V	Lung cancer	3.11	23 (51.42), 12 (33.05), 9 (15.53)	P-0000989-T01-IM3	n.a.
p.P893L	Melanoma	49.61	30 (61.29), 7 (32.07)	P-0005366-T01-IM5	n.a.
p.V1016M	Lung cancer	30.71	4 (58.95), 3 (21.05), 6 (11.97)	H661	n.a.
p.R1059H	Melanoma	4.08	23 (42.59),30 (31.73),1 (25.67)	P-0008946-T01-IM5	n.a.
p.T1090M	CRC	33.38	1 (47.38), 19 (15.99), 23 (13.96)	C91	n.a.
p.R1390H	Esophageal Carcinoma	29.44	6 (51.82), 1 (48.2)	TCGA-L5-A4OI	MSI
p.R1508H	Stomach	14.63	6 (55.52),30 (29.79),2 (14.68)	P-0009918-T01-IM5	n.a.	POLE p.E790G
p.G1535S	Thyroid carcinoma	9.04	5 (36.15), 1 (21.11), 6 (13.64)	PTC_448	n.a.
p.E1715K	Urinaty trat carcinoma	9.50	13 (39.34), 3 (21.26), 2 (13.45)	TCGA-DK-A1A6-01	n.a.
p.E1715K	Biliary tract carcinoma	11.26	3 (32.09), 30 (22.76), 1 (14.95)	BD239T	n.a.
p.S1930L	Melanoma	56.81	30 (46.85), 7 (24.32), 6 (17.47)	53M	n.a.
p.V2000I	Melanoma	54.26	6 (28.27), 30 (25.58),11 (22.10), 19 (16.51)	2492730	n.a.
p.R2149H	CRC	12.36	30 (29.48), 12 (23.51), 23 (17.27), 15 (11.36)	P-0002463-T01-IM3	n.a.
p.R2149H	CRC	11.29	23 (30.56), 12 (27.58), 19 (16.50), 30 (16.41)	P-0002463-T02-IM5	n.a.
p.R2149H	Stomach cancer	2.34	1 (53.65), 18 (34.06)	pfg022T	n.a.
p.A2239V	CRC	78.91	1 (33.01),6 (30.41),23 (28.53)	7C	n.a.	POLE p.D934G
POLD1 variant	Tumor with somatic variant in COSMIC	Mut/Mb	Mutational Signature* (%)	Sample ID (COSMIC/TCGA)	MSI status / POLE	Other somatic variants in POLE/POLD1
p.E35K	Merkel cell carcinoma	21.30	30 (36.71), 7 (33.33), 6 (29.95)	METMCC_862	n.a.
p.A86V	CRC	52.30	6 (42.01), 11 (15.96), 23 (15.06), 15 (10.22)	T261	n.a.
p.R119C	Ewings sarcoma	8.78	1 (23.28), 19 (20.57), 5 (19.99)	01-P1216	n.a.
p.S173N	Soft tissue	7.01	5 (30.83), 6 (23.80), 3 (21.34), 1 (14.21)	RMS80	n.a.
p.R211H	Breast cancer	1.36	3 (52.02), 27 (25.29), 15 (22.68)	P-0005219-T01-IM5	n.a.
p.V214M	Oesophagus cancer	11.57	23 (65.32), 1 (24.96)	P-0004076-T01-IM5	n.a.
p.Q283H	Breast cancer	8.05	19 (80.30), 7 (10.06)	T30	n.a.
p.V295M	Thyroid cancer	137.85	4 (18.67), 20 (15.51), 29 (15.33), 15 (14.65)	W30T	n.a.	POLD1 p.Q718K
p.R352C	CRC	34.84	6 (71.43), 1(23.01)	TCGA-A6-6780-01	n.a.
p.R352C	Lymphoid neoplasm	24.70	1 (88.1), 23 (10.24)	PASLZM	n.a.
p.R525W	Stomach cancer	13.69	3 (52.17), 1 (16.73), 13 (10.06)	TCGA-CD-8529-01	n.a.
p.V556I	Endometrial cancer	9.98	6 (52.86), 1 (47.13)	TCGA-D1-A17M-01	n.a.
p.V556I	Melanoma	35.12	1 (49.16), 15 (20.70), 7 (17.70)	P-0005159-T01-IM5	n.a.
p.A599T	Glioblastoma	5.19	15 (36.68), 1 (21.35), 23 (19.31), 12 (13.89)	SJHGG003_A	n.a.
p.Q684H	Leukaemia	1.85	29 (63.39),6 (22.48),23 (12.16)	E3	n.a.
p.V759I	Brain	41.62	15 (58.08),11 (33.87)	P-0002265-T02-IM5	n.a.
p.V759I	CRC	30.96	8 (29.73),3 (29.17),22 (10.86)	TCGA-AM-5820	MSS
p.A771T	Lung cancer	10.04	25 (14.68), 29 (11.19), 4 (10.66), 30 (10.65), 13 (10.02)	IGC-02-1054	n.a.
p.R776Q	CRC	5.74	30 (43.54), 1 (43.03)	T193667	n.a.
p.D877N	CRC	77.33	6 (35.31),1 (24.90),23 (21.79)	T1241	n.a.
p.D877N	CRC	88.41	6 (41.10),23 (19.37),12 (18.80),1 (11.48)	4-2	n.a.
p.D877N	CRC	231.84	6 (48.68), 23 (14.13)	61	n.a.	POLD1 p.A860V, POLD1 p.L881M
p.D877N	Urinary cancer	127.46	1 (27.11),6 (26.84),11 (18.47),23 (17.05)	P-0004688-T01-IM5	n.a.	POLE p.R114*, POLE p.R1286C, POLE p.R1879C, POLE p.R579C, POLE p.R1878C, POLD1 p.P589S, POLD1 p.A361V, POLD1 p.A215V, POLD1 p.R78H, POLD1 p.A810T
p.P1102Lfs*22	p.P1102fs*6 in Esophagus	7.71	3 (45.51),1 (20.05)	ESO-632	n.a.
p.P1102Lfs*22	p.P1102fs*6 in Breast cancer	1.73	1 (55.77),3 (29.36)	TCGA-A2-A04U	n.a.
Abbreviations: CRC, colorectal cancer; n.a., not available.
*Mutational signatures contributing > 10% (except when POLE/D1-associated signature was observed).
