# Supplementary material for: Role of POLE and POLD1 in familial cancer
Source: Genet Med. 2020 Aug 14;22(12):2089–100. doi: 10.1038/s41436-020-0922-2 (PMC7708298; doi:10.1038/s41436-020-0922-2)
Supplement: Supplementary file 6 — Supplementary Table S10 [file 41436_2020_922_MOESM6_ESM.xlsx]

## Sheet: Suppl. Table 10
Supplementary Table S10. POLE and POLD1 LoF variants (considering the canonical transcript) in control population (gnomAD v.2.1.1 non-Finnish, non-cancer Europeans; consultation date: March 2020).
Gene	Chr.	Position	rs #	Reference	Alternate	Source	Transcript Consequence	Protein Consequence	Annotation	Allele Count European (non-Finnish)	Allele Number European (non-Finnish)	Allelic frequency European (non-Finnish) (%)
POLE	12	133201283	rs750972608	C	T	gnomAD Exomes	c.6861G>A	p.Ter2287Ter	stop_retained_variant	1	102488	0.000975723987198501
POLE	12	133201357	rs1060500830	G	A	gnomAD Exomes	c.6787C>T	p.Gln2263Ter	stop_gained	1	102026	0.00098014231666438
POLE	12	133202346	rs1465327497	A	AC	gnomAD Genomes	c.6541dupG	p.Val2181GlyfsTer123	frameshift_variant	1	15424	0.00648340248962656
POLE	12	133202714	rs774417192	AAG	A	gnomAD Exomes	c.6518_6519delCT	p.Ser2173PhefsTer130	frameshift_variant	8	94004	0.00851027615846134
POLE	12	133202748	rs1465674169	GT	G	gnomAD Exomes	c.6485delA	p.Asn2162ThrfsTer40	frameshift_variant	1	100876	0.000991316071216147
POLE	12	133210814	rs769637348	G	A	gnomAD Exomes	c.5962C>T	p.Gln1988Ter	stop_gained	1	100226	0.000997745096082853
POLE	12	133210836	rs1470483579	C	T	gnomAD Exomes,gnomAD Genomes	c.5940G>A	p.Trp1980Ter	stop_gained	2	115726	0.00172822010611271
POLE	12	133212559	rs549163600	GC	G	gnomAD Exomes	c.5729delG	p.Cys1910SerfsTer89	frameshift_variant	1	102698	0.000973728797055444
POLE	12	133212564	rs1380204151	G	A	gnomAD Genomes	c.5725C>T	p.Arg1909Ter	stop_gained	1	15428	0.00648172154524242
POLE	12	133212591	rs1409453073	AG	A	gnomAD Genomes	c.5697delC	p.Phe1900SerfsTer4	frameshift_variant	1	15430	0.00648088139987038
POLE	12	133218249	rs752558475	AC	A	gnomAD Exomes	c.5361delG	p.Cys1788AlafsTer8	frameshift_variant	2	102534	0.0019505724930267
POLE	12	133218324	rs369742417	G	A	gnomAD Exomes,gnomAD Genomes	c.5287C>T	p.Gln1763Ter	stop_gained	2	118130	0.00169305002962838
POLE	12	133218390	rs781481160	G	A	gnomAD Exomes	c.5221C>T	p.Gln1741Ter	stop_gained	2	102452	0.00195213368211455
POLE	12	133218770	rs775140280	G	T	gnomAD Exomes	c.5166C>A	p.Tyr1722Ter	stop_gained	1	88030	0.00113597637169147
POLE	12	133219172	rs754982151	C	T	gnomAD Genomes	c.4872G>A	p.Trp1624Ter	stop_gained	1	15422	0.0064842432888082
POLE	12	133219272	rs751256191	C	T	gnomAD Exomes	c.4772G>A	p.Trp1591Ter	stop_gained	1	102716	0.0009735581603645
POLE	12	133219426	rs1037592848	G	A	gnomAD Genomes	c.4708C>T	p.Arg1570Ter	stop_gained	1	15426	0.00648256190846623
POLE	12	133219429	rs778914414	G	A	gnomAD Exomes	c.4705C>T	p.Gln1569Ter	stop_gained	1	102618	0.000974487906605079
POLE	12	133219909	rs750974246	G	GATACTCCCTGGAGAAGGAAACA	gnomAD Exomes	c.4445-15_4451dupTGTTTCCTTCTCCAGGGAGTAT	p.Arg1485ValfsTer67	frameshift_variant	1	102106	0.000979374375648836
POLE	12	133220063	rs747449574	C	T	gnomAD Exomes	c.4374G>A	p.Trp1458Ter	stop_gained	1	102750	0.00097323600973236
POLE	12	133220098	rs780069120	C	CCA	gnomAD Exomes	c.4337_4338dupTG	p.Val1447TrpfsTer7	frameshift_variant	3	102638	0.00292289405483349
POLE	12	133220428	rs759497382	T	TCTCATATACG	gnomAD Exomes	c.4275_4284dupCGTATATGAG	p.Thr1429ArgfsTer3	stop_gained	1	102486	0.000975743028316063
POLE	12	133220518	rs5744935	CAT	C	gnomAD Exomes	c.4193_4194delAT	p.Tyr1398Ter	frameshift_variant	1	102708	0.000973633991509912
POLE	12	133225553	rs151278283	G	A	gnomAD Exomes	c.4111C>T	p.Arg1371Ter	stop_gained	3	102490	0.00292711484047224
POLE	12	133225939	rs754411056	G	A	gnomAD Exomes	c.3958C>T	p.Arg1320Ter	stop_gained	1	102026	0.00098014231666438
POLE	12	133226337	rs779261309	C	A	gnomAD Exomes	c.3721G>T	p.Glu1241Ter	stop_gained	1	102708	0.000973633991509912
POLE	12	133226361	rs745750549	G	A	gnomAD Exomes	c.3697C>T	p.Arg1233Ter	stop_gained	3	102708	0.00292090197452973
POLE	12	133233751	rs764307566	C	A	gnomAD Exomes	c.3553G>T	p.Glu1185Ter	stop_gained	1	102740	0.000973330737784699
POLE	12	133233759	rs1188948701	TTC	T	gnomAD Exomes	c.3543_3544delGA	p.Lys1182AspfsTer3	frameshift_variant	1	102740	0.000973330737784699
POLE	12	133234534	rs758891352	G	A	gnomAD Exomes	c.3298C>T	p.Gln1100Ter	stop_gained	1	102712	0.000973596074460628
POLE	12	133238122	rs749824471	A	T	gnomAD Exomes	c.2855T>A	p.Leu952Ter	stop_gained	1	102624	0.000974430932335516
POLE	12	133242016	rs5744822	CGA	C	gnomAD Exomes	c.2338_2339delTC	p.Ser780GlyfsTer10	frameshift_variant	1	102596	0.000974696869273656
POLE	12	133244190	rs1331682009	C	A	gnomAD Exomes	c.2218G>T	p.Glu740Ter	stop_gained	2	102746	0.00194654779748117
POLE	12	133244208	rs766818687	T	TA	gnomAD Genomes	c.2199_2200insT	p.Ile734TyrfsTer57	frameshift_variant	1	15426	0.00648256190846623
POLE	12	133244990	rs1367402208	C	A	gnomAD Genomes	c.2125G>T	p.Glu709Ter	stop_gained	1	15422	0.0064842432888082
POLE	12	133245066	rs1196356920	G	C	gnomAD Exomes	c.2049C>G	p.Tyr683Ter	stop_gained	3	99154	0.00302559654678581
POLE	12	133245434	rs754925525	GC	G	gnomAD Exomes	c.1885delG	p.Ala629ProfsTer8	frameshift_variant	1	102724	0.000973482341030334
POLE	12	133245505	rs780636276	GC	G	gnomAD Exomes	c.1814delG	p.Ser605ThrfsTer6	frameshift_variant	1	102684	0.000973861555841222
POLE	12	133248886	rs1300489768	AG	A	gnomAD Exomes	c.1708delC	p.Leu570CysfsTer41	frameshift_variant	1	102744	0.000973292844351008
POLE	12	133249394	rs762636894	TCA	T	gnomAD Exomes	c.1503_1504delTG	p.Cys501Ter	stop_gained	4	102504	0.00390228674002966
POLE	12	133249764	rs1164814923	TG	T	gnomAD Exomes	c.1458delC	p.Met487TrpfsTer19	frameshift_variant	1	102716	0.0009735581603645
POLE	12	133249804	rs369961557	G	C	gnomAD Exomes	c.1419C>G	p.Tyr473Ter	stop_gained	1	102752	0.000973217066334475
POLE	12	133253954	rs767666219	G	A	gnomAD Exomes	c.796C>T	p.Arg266Ter	stop_gained	1	102748	0.000973254953867715
POLE	12	133253972	rs747946229	G	A	gnomAD Exomes	c.778C>T	p.Arg260Ter	stop_gained	1	102750	0.00097323600973236
POLE	12	133254005	rs769190256	G	A	gnomAD Exomes	c.745C>T	p.Arg249Ter	stop_gained	1	102748	0.000973254953867715
POLE	12	133254185	rs1361462274	GGA	G	gnomAD Exomes	c.697_698delTC	p.Ser233HisfsTer2	frameshift_variant	1	102714	0.000973577117043441
POLE	12	133257207	rs1316316435	CG	C	gnomAD Genomes	c.270delC	p.Asp90GlufsTer59	frameshift_variant	1	15428	0.00648172154524242
POLE	12	133257742	rs748679246	C	T	gnomAD Genomes	c.186G>A	p.Trp62Ter	stop_gained	1	15418	0.00648592554157478
POLE	12	133257789	rs143626223	GC	G	gnomAD Genomes	c.138delG	p.Leu46PhefsTer8	frameshift_variant	1	15414	0.00648760866744518
POLE	12	133257839	rs997586826	G	T	gnomAD Exomes	c.89C>A	p.Ser30Ter	stop_gained	1	102688	0.000973823621065753
POLE	12	133263900	rs879254126	A	C	gnomAD Genomes	c.2T>G	p.Met1?	start_lost	1	15306	0.00653338560041814
POLE	12	133263900	rs879254126	A	G	gnomAD Exomes,gnomAD Genomes	c.2T>C	p.Met1?	start_lost	1	53952	0.00185349940688019
POLE	12	133263900	rs879254126	A	T	gnomAD Exomes	c.2T>A	p.Met1?	start_lost	3	38646	0.00776276975624903
POLE	12	133263901	rs878854847	T	A	gnomAD Exomes	c.1A>T	p.Met1?	start_lost	5	38596	0.012954710332677
POLE	12	133263901	rs878854847	T	G	gnomAD Exomes,gnomAD Genomes	c.1A>C	p.Met1?	start_lost	7	53890	0.0129894228984969
POLD1	19	50902110	rs1057517594	T	A	gnomAD Exomes	p.Met1?	c.2T>A	start_lost	1	98182	0.00101851663237661
POLD1	19	50905054	rs1291315726	T	TG	gnomAD Exomes	p.Pro115AlafsTer19	c.342dupG	frameshift_variant	1	100562	0.000994411407887671
POLD1	19	50905263	rs752495905	GC	G	gnomAD Exomes,gnomAD Genomes	p.Glu159SerfsTer10	c.474delC	frameshift_variant	2	117852	0.00169704374978787
POLD1	19	50905323	rs150702648	CGGGG	C	gnomAD Exomes	p.Arg180SerfsTer2	c.534_537delGGGG	frameshift_variant	1	102342	0.000977115944577984
POLD1	19	50905333	rs1060501833	G	T	gnomAD Exomes	p.Glu181Ter	c.541G>T	stop_gained	1	102378	0.000976772353435308
POLD1	19	50905375	rs377690809	C	T	gnomAD Exomes,gnomAD Genomes	p.Arg195Ter	c.583C>T	stop_gained	1	115944	0.000862485337749258
POLD1	19	50905724	rs1174792220	A	ACGGACAT	gnomAD Genomes	p.Val261GlyfsTer36	c.775_781dupGACATCG	frameshift_variant	1	15414	0.00648760866744518
POLD1	19	50905787	rs1269288029	G	T	gnomAD Exomes	p.Glu279Ter	c.835G>T	stop_gained	2	90244	0.00221621382030938
POLD1	19	50905997	rs1412316742	A	AG	gnomAD Exomes		c.970+1dupG	frameshift_variant	1	98326	0.00101702499847446
POLD1	19	50906796	rs1414945254	G	GT	gnomAD Exomes	p.Tyr396LeufsTer239	c.1186dupT	frameshift_variant	1	102746	0.000973273898740584
POLD1	19	50912112	rs1263838094	CTG	C	gnomAD Exomes	p.Cys617LeufsTer17	c.1850_1851delGT	frameshift_variant	1	102460	0.000975990630489947
POLD1	19	50912148	rs1297363872	C	T	gnomAD Exomes	p.Gln628Ter	c.1882C>T	stop_gained	1	100534	0.000994688364135516
POLD1	19	50912471	rs750478580	AC	A	gnomAD Exomes	p.Leu663CysfsTer31	c.1987delC	frameshift_variant	1	102458	0.000976009682016046
POLD1	19	50912830	rs780554050	T	TGGAC	gnomAD Exomes	p.Gln690ThrfsTer50	c.2064_2067dupACGG	frameshift_variant	1	102068	0.000979738997531058
POLD1	19	50917025	rs777610488	CAT	C	gnomAD Exomes	p.Met760ValfsTer10	c.2278_2279delAT	frameshift_variant	1	101640	0.000983864620228257
POLD1	19	50917032	rs769650989	C	T	gnomAD Exomes	p.Arg762Ter	c.2284C>T	stop_gained	2	101810	0.00196444357135841
POLD1	19	50917090	rs1434951609	G	A	gnomAD Exomes	p.Trp781Ter	c.2342G>A	stop_gained	1	101564	0.000984600842818321
POLD1	19	50918141	rs751309893	G	GCCCACGAC	gnomAD Exomes	p.Arg823ProfsTer68	c.2460_2467dupCCACGACC	frameshift_variant	3	101216	0.00296395826746759
POLD1	19	50920470	rs1163014236	CTG	C	gnomAD Exomes	p.Trp1055AspfsTer50	c.3163_3164delTG	frameshift_variant	1	99242	0.00100763789524596
POLD1	19	50920477	rs747122361	C	T	gnomAD Exomes	p.Gln1057Ter	c.3169C>T	stop_gained	1	99066	0.0010094280580623
POLD1	19	50921154	rs766669368	C	T	gnomAD Exomes	p.Gln1092Ter	c.3274C>T	stop_gained	1	99860	0.00100140196274785
POLD1	19	50921176	rs774141043	TCG	T	gnomAD Exomes	p.Phe1099LeufsTer6	c.3297_3298delCG	frameshift_variant	1	99160	0.00100847115772489
POLD1	19	50921180	rs1226162387	AC	A	gnomAD Exomes,gnomAD Genomes	p.Pro1102LeufsTer22	c.3305delC	frameshift_variant	2	113790	0.00175762369276738
