# Supplementary material for: Role of POLE and POLD1 in familial cancer
Source: Genet Med. 2020 Aug 14;22(12):2089–100. doi: 10.1038/s41436-020-0922-2 (PMC7708298; doi:10.1038/s41436-020-0922-2)
Supplement: Supplementary file 7 — Supplementary Table S11 [file 41436_2020_922_MOESM7_ESM.xlsx]

## Sheet: Suppl Table 11
Supplementary Table S11. In silico prediction of pathogenicity and clinical features of the carriers of variants located outside the exonuclease domain.
1Domain (exon #)	Genetic variant	dbSNP (rs#) Population MAF % (gnomAD NFE)	2Evolutionary conservation (PhyloP/PhastCons)	3In silico prediction (REVEL score)	Clinical phenotypes of the carrier families (classification at referral)	# cases
POLE (NM_006231.2; NP_006222.2)
Int (1)	c.16G>C; p.Gly6Arg	rs202220778 (0.0042)	Non conserved (-0.427/0.000)	Neutral (0.032)	10 breast cancer, 2 polyposis, 2 melanoma, 1 breast/ovarian cancer, 1 HNPCC, 3 other	19
Int (2)	c.100C>T; p.Arg34Cys	rs771051323 (0.01791)	Conserved (6.084/1.000)	Neutral (0.321)	1 breast cancer	1
Int (2)	c.139C>T; p.Arg47Trp	rs143626223 (0.0013)	Conserved (3.508/0.992)	Neutral (0.132)	1 polyposis, 1 ovarian cancer, 1 HNPCC, 1 breast cancer	4
Int (2)	c.154C>T; p.Arg52Trp	rs115452881 (0.0001)	Moderately conserved (1.914/1.000)	Neutral (0.329)	1 ovarian cancer	1
Int (2)	c.198G>A; p.Met66Ile	rs764962999 (0)	Conserved (7.528/1.000)	Neutral (0.201)	1 breast/ovarian cancer, 1 ovarian cancer	2
Int (4)	c.296C>T; p.Pro99Leu	rs5744739 (0.008953)	Conserved (9.784/1.000)	Neutral (0.181)	1 polyposis	1
Int (5)	c.400G>A; p.Val134Ile	rs993907370 (n.a.)	Conserved (2.788/1.000)	Neutral (0.064)	1 breast cancer	1
Int (6)	ac.431A>G; p.His144Arg	rs755709875 (0.08088)	Conserved (7.937/1.000)	Damaging (0.631)	1 breast/ovarian cancer, 1 other (melanoma)	2
Int (6)	c.446A>G; p.Lys149Arg	rs374428362 (0)	Conserved (7.941/1.000)	Neutral (0.235)	1 polyposis	1
Int (6)	c.506A>G; p.Glu169Gly	n.a.	Conserved (7.941/1.000)	Neutral (0.233)	1 breast cancer	1
Int (6)	c.577A>G; p.Ser193Gly	rs760588718 (0.009033)	Conserved (6.175/1.000)	Neutral (0.234)	1 melanoma	1
Int (7)	c.631A>T; p.Ile211Leu	rs1064796126 (n.a.)	Moderately conserved (1.340/1.000)	Neutral (0.049)	1 breast cancer	1
Int (7)	c.632T>G; p.Ile211Arg	n.a.	Conserved (5.283/1.000)	Neutral (0.234)	1 ovarian cancer	1
Int (7)	ac.671A>G; p.Tyr224Cys	n.a.	Conserved (8.017/1.000)	Damaging (0.582)	1 breast cancer (*)	1
Int (8)	c.776G>A; p.Arg259His	rs61732929 (0.0094)	Conserved (7.867/1.000)	Neutral (0.143)	10 breast cancer, 3 other, 6 breast/ovarian cancer, 2 ovarian cancer, 2 HNPCC	23
Int (8)	c.779G>A; p.Arg260Gln	rs5744752 (0.0001)	Conserved (4.960/1.000)	Neutral (0.118)	2 breast cancer, 2 other, 1 HNPCC	5
Int (14)	ac.1453A>G; p.Ile485Val	n.a.	Conserved (8.017/1.000)	Damaging (0.381)	1 HNPCC	1
Int (15)	c.1534G>A; p.Ala512Thr	rs113998091 (0.008982)	Conserved (7.905/1.000)	Neutral (0.343)	1 breast cancer	1
Int (15)	ac.1537A>G; p.Asn513Asp	rs200136603 (0.008978)	Conserved (8.017/1.000)	Damaging (0.393)	1 breast cancer	1
Int (15)	ac.1583C>T; p.Thr528Met	rs116263919 (0.0002)	Conserved (10.003/1.000)	Damaging (0.486)	1 polyposis	1
Pol (17)	ac.1846C>T; p.Arg616Cys	rs752076074 (0.008952)	Conserved (2.148/1.000)	Damaging (0.584)	1 breast cancer	1
Pol (18)	c.1940A>T; p.Asp647Val	rs1060500884 (n.a.)	Conserved (6.272/1.000)	Neutral (0.241)	1 HNPCC, 1 breast cancer	2
Pol (19)	c.2089C>G; p.Pro697Ala	rs5744800 (0.0002)	Non conserved (0.588/0.189)	Neutral (0.137)	1 breast cancer, 1 other (prostate cancer), 1 HNPCC, 2 breast/ovarian cancer	5
Pol (19)	c.2089C>T; p.Pro697Ser	rs5744800 (0.005442)	Non conserved (0.588/0.189)	Neutral (0.134)	2 breast cancer	2
Pol (19)	c.2090C>G; p.Pro697Arg	rs36120395 (0.0015)	Conserved (9.952/1.000)	Neutral (0.250)	1 polyposis, 2 breast cancer, 1 HNPCC, 1 ovarian cancer, 1 breast/ovarian cancer, 1 other (melanoma)	7
Pol (19)	ac.2099C>T; p.Pro700Leu	rs777002868 (0.01799)	Conserved (9.952/1.000)	Damaging (0.397)	1 ovarian cancer	1
Pol (20)	ac.2299G>A; p.Glu767Lys	n.a.	Conserved (6.170/1.000)	Damaging (0.352)	1 breast cancer	1
Pol (21)	c.2342C>T; p.Ala781Val	rs1060500855 (0)	Conserved (5.611/0.984)	Neutral (0.133)	1 breast cancer	1
Pol (21)	c.2384A>G; p.Lys795Arg	rs867677414 (0)	Conserved (0.811/1.000)	Neutral (0.153)	1 breast cancer, 1 breast/ovarian cancer	2
Pol (21)	ac.2401T>A; p.Tyr801Asn	n.a.	Conserved (9.258/1.000)	Damaging (0.639)	1 HNPCC	1
Pol (21)	ac.2462G>A; p.Arg821His	rs757051826 (0.008967)	Conserved (7.850/1.000)	Damaging (0.572)	1 breast cancer	1
Pol (22)	c.2510T>C; p.Phe837Ser	rs139182500 (0.0001)	Moderately conserved (3.258/1.000)	Neutral (0.116)	1 polyposis	1
Pol (23)	ac.2566C>T; p.Pro856Ser	n.a.	Conserved (9.930/1.000)	Damaging (0.560)	1 ovarian cancer	1
Pol (23)	c.2612G>C; p.Ser871Thr	rs770470552 (0)	Conserved (6.343/1.000)	Neutral (0.115)	1 ovarian cancer	1
Pol (23)	c.2639C>T; p.Thr880Met	n.a.	Conserved (9.930/1.000)	Neutral (0.300)	1 ovarian cancer	1
Pol (23)	c.2645A>G; p.Asn882Ser	rs539312991 (0.08952)	Non conserved (0.784/0.450)	Neutral (0.136)	1 breast/ovarian cancer, 1 other	2
Pol (23)	ac.2678C>T; p.Pro893Leu	rs1555226423 (n.a.)	Conserved (9.930/1.000)	Damaging (0.689)	1 breast/ovarian cancer, 1 other (prostate cancer)	2
Pol (25)	c.3046G>A; p.Val1016Met	rs147692158 (0.0015)	Conserved (7.771/1.000)	Neutral (0.182)	1 breast cancer, 1 polyposis	2
Pol (26)	ac.3082G>A; p.Glu1028Lys	n.a.	Conserved (7.832/1.000)	Damaging (0.543)	1 breast/ovarian cancer	1
Pol (26)	ac.3176G>A; p.Arg1059His	rs751425952 (0)	Conserved (7.832/1.000)	Damaging (0.604)	1 breast cancer	1
Int (26)	c.3245G>A; p.Arg1082His	rs201744227 (0.0003)	Conserved (4.774/1.000)	Neutral (0.134)	1 breast cancer	1
Int (26)	ac.3269C>T; p.Thr1090Met	rs1030360914 (0.02729)	Conserved (9.906/1.000)	Damaging (0.533)	1 breast cancer	1
Int (29)	c.3571G>A; p.Gly1191Ser	n.a.	Conserved (7.774/1.000)	Neutral (0.299)	1 HNPCC	1
Int (30)	c.3612T>G; p.Ser1204Arg	rs773580533 (0.02691)	Non conserved (-1.525/0.000)	Neutral (0.079)	1 other (Li-fraumeni)	1
Int (30)	c.3718G>A; p.Glu1240Lys	rs113594027 (0.0016)	Conserved (2.394/1.000)	Neutral (0.170)	2 HNPCC, 3 breast cancer, 1 polyposis, 1 ovarian cancer	7
Int (30)	c.3730G>A; p.Asp1244Asn	n.a.	Moderately conserved (1.718/1.000)	Neutral (0.164)	2 breast cancer	2
Int (30)	c.3778G>A; p.Ala1260Thr	rs143858927 (0.01798)	Non conserved (0.238/0.029)	Neutral (0.040)	1 polyposis	1
Int (31)	c.3851G>A; p.Arg1284Gln	rs149462407 (0.0012)	Moderately conserved (1.878/0.923)	Neutral (0.026)	2 breast cancer, 1 HNPCC, 1 breast/ovarian cancer, 1 other (prostate cancer)	5
Int (31)	ac.3857G>A; p.Arg1286His	rs771823596 (0.05675)	Conserved (7.688/1.000)	Damaging (0.481)	1 HNPCC, 1 polyposis, 2 breast cancer, 1 other	5
Int (31)	c.3881G>T; p.Arg1294Leu	rs115455318 (0.02761)	Moderately conserved (1.980/0.462)	Neutral (0.126)	1 ovarian cancer	1
Int (31)	c.3971G>A; p.Arg1324His	rs143981093 (0.0002)	Conserved (4.863/1.000)	Neutral (0.183)	1 breast/ovarian cancer, 1 other (melanoma)	2
Int (32)	c.4057A>G; p.Ser1353Gly	rs141619382 (0.0008)	Conserved (7.930/1.000)	Neutral (0.168)	1 polyposis	1
Int (32)	c.4112G>A; p.Arg1371Gln	rs535074635 (0.008977)	Moderately conserved (2.541/0.984)	Neutral (0.154)	1 polyposis	1
Int (33)	c.4169G>A; p.Arg1390His	rs200776293 (0.0001)	Conserved (7.704/1.000)	Neutral (0.212)	3 ovarian cancer, 1 breast/ovarian cancer, 1 other (melanoma), 1 Li-fraumeni	6
Int (33)	c.4259C>T; p.Ala1420Val	rs41561818 (0.0044)	Conserved (7.884/1.000)	Neutral (0.182)	6 breast cancer, 6 HNPCC, 3 polyposis, 5 breast/ovarian cancer, 2 ovarian cancer, 2 other	25
Int (33)	ac.4274G>T; p.Gly1425Val	n.a.	Conserved (7.704/1.000)	Damaging (0.686)	1 HNPCC	1
Int (34)	c.4337T>G; p.Val1446Gly	n.a.	Conserved (5.273/1.000)	Neutral (0.124)	1 breast/ovarian cancer	1
Int (34)	c.4339G>A; p.Val1447Ile	n.a. (0.008962)	Conserved (6.048/1.000)	Neutral (0.120)	1 other (prostate cancer)	1
Int (34)	c.4370G>T; p.Gly1457Val	rs776534749 (0.04475)	Conserved (2.626/1.000)	Neutral (0.239)	1 breast/ovarian cancer, 1 polyposis, 1 breast cancer	3
Int (34)	c.4427T>G; p.Phe1476Cys	rs985504177 (0)	Conserved (4.806/1.000)	Neutral (0.219)	1 breast cancer	1
Int (35)	c.4523G>A; p.Arg1508his	rs142508245 (0.1647)	Conserved (6.095/1.000)	Neutral (0.285)	1 breast cancer, 1 HNPCC	2
DUF (36)	c.4603G>A; p.Gly1535Ser	rs138564205 (0.0000455)	Non conserved (0.725/0.869)	Neutral (0.059)	1 breast cancer	1
DUF (36)	c.4609C>T; p.Leu1537Phe	n.a. (0.009061)	Moderately conserved (2.599/0.998)	Neutral (0.226)	1 breast cancer	1
DUF (36)	c.4645C>G; p.Pro1549Ala	rs147500308 (0.0001)	Conserved (2.149/0.948)	Neutral (0.054)	7 breast cancer, 2 polyposis, 1 ovarian cancer, 1 HNPCC	11
DUF (36)	c.4667G>A; p.Arg1556Gln	rs762965148 (0.02691)	Conserved (6.077/1.000)	Neutral (0.119)	1 HNPCC	1
DUF (37)	c.4901G>A; p.Arg1634His	rs760149463 (0.0000269)	Conserved (2.885/0.990)	Neutral (0.168)	1 breast/ovarian cancer	1
DUF (38)	c.5135C>T; p.Ala1712Val	rs5744950 (0)	Conserved (2.727/0.998)	Neutral (0.042)	1 ovarian cancer	1
DUF (38)	ac.5143G>A; p.Glu1715Lys	n.a.	Conserved (7.432/1.000)	Damaging (0.387)	1 breast cancer	1
DUF (41)	c.5570A>G; p.Lys1857Arg	rs5744971 (0.008956)	Conserved (4.191/1.000)	Neutral (0.105)	1 ovarian cancer	1
DUF (41)	c.5575C>G; p.Leu1859Val	rs184253572 (0.01791)	Moderately conserved (2.457/0.998)	Neutral (0.216)	1 breast cancer	1
DUF (41)	c.5633G>A; p.Arg1878His	rs374022997 (0.0001)	Conserved (4.971/1.000)	Neutral (0.184)	1 breast cancer	1
DUF (41)	c.5636G>A; p.Arg1879His	rs145621558 (0.008954)	Moderately conserved (1.062/0.353)	Neutral (0.100)	1 breast cancer	1
DUF (41)	c.5653G>A; p.Ala1885Thr	rs748008084 (0.07168)	Conserved (6.093/1.000)	Neutral (0.249)	1 ovarian cancer	1
DUF (41)	c.5659G>A; p.Val1887Met	rs114119067 (0.0007)	Conserved (2.032/1.000)	Neutral (0.073)	1 HNPCC, 1 breast cancer, 1 polyposis, 1 other	4
Int (42)	c.5789C>T; p.Ser1930Leu	n.a.	Conserved (7.831/1.000)	Neutral (0.102)	1 polyposis	1
Int (42)	c.5804G>A; p.Cys1935Tyr	rs5744991 (0.0002)	Non conserved (0.426/0.827)	Neutral (0.038)	4 breast cancer, 1 ovarian cancer, 1 melanoma	6
Int (43)	c.5843A>T; p.Asp1948Val	n.a.	Non conserved (0.539/0.000)	Neutral (0.060)	1 breast cancer	1
Int (43)	c.5866G>A; p.Glu1956Lys	rs749992643 (0.01831)	Moderately conserved (2.663/0.214)	Neutral (0.078)	1 breast/ovarian cancer, 1 other	2
Int (43)	c.5966C>G; p.Ala1989Gly	rs745501021 (0.009155)	Conserved (6.493/1.000)	Neutral (0.065)	1 HNPCC	1
Int (43)	c.5998G>A; p.Val2000Ile	rs867087573 (n.a.)	Moderately conserved (1.386/0.712)	Neutral (0.064)	1 breast cancer	1
Int (44)	c.6136G>A; p.Gly2046Arg	n.a.	Conserved (7.769/1.000)	Neutral (0.341)	1 HNPCC	1
Int (46)	c.6334C>G; p.Leu2112Val	rs373443211 (0)	Conserved (5.510/1.000)	Neutral (0.251)	1 other (gastric cancer)	1
Int (46)	c.6445C>T; p.Arg2149Cys	rs771490182 (0.03592)	Conserved (3.501/1.000)	Neutral (0.051)	1 breast cancer	1
Int (46)	c.6446G>A; p.Arg2149His	rs201165149 (0.08091)	Conserved (2.774/1.000)	Neutral (0.022)	2 breast cancer, 2 ovarian cancer	4
Int (46)	c.6494G>A; p.Arg2165His	rs5745068 (0.0040)	Conserved (5.919/1.000)	Neutral (0.259)	3 HNPCC, 4 breast cancer, 1 polyposis, 1 breast/ovarian cancer, 1 ovarian cancer, 2 other	12
Int (46)	ac.6508T>C; p.Cys2170Arg	rs138094751 (0.03829)	Conserved (9.009/1.000)	Damaging (0.680)	1 breast/ovarian cancer	1
Int (48)	c.6674G>A; p.Arg2225His	rs538875477 (0.08095)	Non conserved (0.345/0.002)	Neutral (0.025)	1 other	1
Int (48)	c.6716C>T; p.Ala2239Val	rs190813054 (0.008977)	Conserved (7.410/1.000)	Neutral (0.298)	1 polyposis, 1 HNPCC	2
Int (49)	c.6763A>T; p.Ile2255Phe	rs73155056 (0.0043)	Non conserved (0.266/0.995)	Neutral (0.121)	4 breast cancer, 2 ovarian cancer, 1 polyposis, 2 HNPCC, 1 breast/ovarian cancer	10
Int (49)	c.6766G>A; p.Gly2256Arg	rs116323660 (0.009023)	Non conserved (-0.387/0.000)	Neutral (0.048)	1 polyposis	1
Int (49)	c.6817A>T; p.Thr2273Ser	rs73481453 (0.03596)	Conserved (4.672/1.000)	Neutral (0.150)	1 breast cancer, 1 ovarian cancer	2
Int (49)	c.6820C>G; p.Leu2274Val	rs148788180 (0.0002)	Non conserved (0.618/0.999)	Neutral (0.063)	2 HNPCC, 1 breast cancer, 1 ovarian cancer	5
POLD1 (NM_001256849.1; NP_001243778.1)
Int (2)	c.50G>A; p.Arg17Gln	rs373637566 (0.01008)	Conserved (2.257/1.000)	Neutral (0.036)	1 breast cancer	1
Int (2)	c.56G>A; p.Arg19His	rs3218773 (0.0002)	Conserved (3.218/0.970)	Neutral (0.048)	3 breast cancer, 1 other (Li-fraumeni)	4
Int (2)	c.80A>T; p.Asp27Val	rs150066950 (0.0036)	Non conserved (1.096/0.108)	Neutral (0.060)	1 HNPCC, 1 breast/ovarian cancer	2
Int (2)	c.103G>A; p.Glu35Lys	rs554554906 (0.02304)	Conserved (5.326/1.000)	Neutral (0.188)	1 melanoma	1
Int (2)	c.143A>G; p.His48Arg	n.a.	Non conserved (-0.651/0.000)	Neutral (0.024)	1 melanoma	1
Int (2)	c.189G>T; p.Glu63Asp	rs776773005 (0)	Moderately conserved (0.968/1.000)	Neutral (0.009)	1 breast cancer	1
Int (3)	c.224T>C; p.Ile75Thr	rs878854534 (n.a.)	Non conserved (0.068/0.000)	Neutral (0.033)	1 breast cancer	1
Int (3)	c.257C>T; p.Ala86Val	rs148040399 (0.03582)	Non conserved (0.793/0.000)	Neutral (0.024)	1 breast cancer	1
Int (4)	c.353C>T; p.Ser118Phe	rs780604625 (0.05424)	Moderately conserved (1.642/0.001)	Neutral (0.099)	3 breast cancer	3
Int (4)	c.355C>T; p.Arg119Cys	rs747614571 (0.04518)	Non conserved (0.170/0.000)	Neutral (0.050)	3 breast cancer, 1 other (gastric cancer)	4
Int (4)	c.433G>A; p.Ala145Thr	rs137953986 (0.0027)	Conserved (3.724/0.980)	Neutral (0.096)	1 Li-fraumeni	3
Int (4)	c.449C>T; p.Thr150Ile	n.a.	Non conserved (0.647/0.026)	Neutral (0.072)	1 other (melanoma)	1
Int (4)	c.455C>T; p.Arg152Val	rs41563714 (0.0008)	Moderately conserved (1.708/0.801)	Neutral (0.120)	1 ovarian cancer, 1 polyposis, 1 breast cancer, 1 melanoma, 1 breast/ovarian cancer	5
Int (5)	c.464G>C; p.Gly155Ala	rs553279670 (0)	Conserved (4.892/1.000)	Neutral (0.203)	1 ovarian cancer	1
Int (5)	c.518G>A; p.Ser173Asn	rs1726803 (0.0002)	Conserved (4.632/1.000)	Neutral (0.097)	5 HNPCC, 5 breast cancer, 1 Li-fraumeni	11
Int (5)	c.520C>T; pArg174Trp	rs749334182 (0.002644)	Moderately conserved (1.242/1.000)	Neutral (0.183)	1 breast cancer	1
Int (5)	c.521G>A; p.Arg174Gln	rs141976385 (0.0001)	Conserved (3.925/1.000)	Neutral (0.057)	1 breast/ovarian cancer	1
Int (5)	c.530G>A; p.Arg177His	rs3218750 (0.02692)	Conserved (4.657/1.000)	Neutral (0.182)	1 breast cancer	1
Int (6)	c.632G>A; p.Arg211His	rs373192520 (0.0001)	Moderately conserved (1.480/0.872)	Neutral (0.208)	1 breast cancer	1
Int (6)	c.640G>A; p.Val214Met	n.a.	Non conserved (0.509/0.029)	Neutral (0.040)	1 breast cancer	1
Int (7)	c.773C>T; p.Thr258Met	rs76131127 (0.09173)	Non conserved (0.737/0.000)	Neutral (0.075)	1 ovarian cancer, 1 polyposis	2
Int (8)	c.849G>T; p.Gln283His	rs113282414 (0.09194)	Moderately conserved (0.976/1.000)	Neutral (0.059)	1 breast/ovarian cancer, 1 breast cancer	2
Int (8)	c.883G>A; p.Val295Met	rs199545019 (0.0005)	Non conserved (0.624/0.349)	Neutral (0.057)	5 HNPCC, 1 polyposis, 3 breast cancer, 1 breast/ovarian cancer, 3 ovarian cancer	11
Int (8)	c.898C>T; p.Pro300Ser	rs767449295 (0.04967)	Conserved (2.937/0.935)	Neutral (0.104)	1 polyposis	1
Int (8)	c.899C>T; p.Pro300Leu	rs775463372 (0.05939)	Conserved (3.364/0.930)	Neutral (0.147)	1 polyposis	1
Int (13)	c.1666G>A; p.Val556Ile	rs762273084 (0.07337)	Conserved (5.904/1.000)	Neutral (0.216)	1 HNPCC	1
Int (14)	c.1710G>T; p.Met570Ile	rs759861508 (0)	Conserved (5.802/1.000)	Neutral (0.183)	1 polyposis	1
Pol (15)	c.1795G>A; p.Ala599Thr	rs149569984 (0.0003)	Conserved (2.231/1.000)	Neutral (0.056)	2 breast cancer, 1 polyposis	3
Pol (16)	c.1930G>A; p.Asp644Asn	rs763465385 (0.05381)	Conserved (4.753/1.000)	Neutral (0.054)	1 breast cancer, 1 ovarian cancer	2
Pol (17)	c.2017G>A; p.Glu673Lys	rs61751955 (0.0003)	Conserved (8.969/1.000)	Neutral (0.259)	1 ovarian cancer	1
Pol (17)	c.2052G>C; p.Gln684His	rs144143245 (0.0007)	Conserved (4.163/1.000)	Neutral (0.194)	4 breast cancer, 1 HNPCC, 1 polyposis, 1 ovarian cancer	8
Pol (18)	c.2177A>G; p.Gln726Arg	n.a.	Conserved (8.039/1.000)	Neutral (0.232)	1 breast cancer	1
Pol (19)	c.2275G>A; p.Val759Ile	rs145473716 (0.0010)	Conserved (9.201/1.000)	Neutral (0.324)	2 breast cancer, 2 polyposis, 1 other (melanoma)	5
Pol (19)	c.2311G>A; p.Ala771Thr	rs757846450 (0.009004)	Conserved (9.179/1.000)	Neutral (0.204)	1 polyposis	1
Pol (19)	c.2317G>A; p.Ala773Thr	rs753865441 (0.03604)	Conserved (2.730/0.999)	Neutral (0.025)	1 ovarian cancer	1
Pol (19)	c.2318C>T; p.Ala773Val	rs765390600 (0)	Moderately conserved (0.707/0.205)	Neutral (0.023)	1 polyposis	1
Pol (19)	c.2327G>A; p.Arg776Glu	rs141801845 (0.009035)	Conserved (4.298/1.000)	Neutral (0.071)	1 ovarian cancer	1
Pol (20)	ac.2429C>T; p.Ala810Val	rs765981178 (0.0001)	Conserved (5.599/1.000)	Damaging (0.372)	1 breast cancer	1
Pol (20)	c.2548C>G; p.Arg850Gly	n.a.	Conserved (2.502/0.956)	Neutral (0.113)	1 HNPCC	1
Pol (20)	c.2563C>G; p.Arg855Gly	rs768048535 (0.01204)	Non conserved (-0.054/0.786)	Neutral (0.208)	1 breast cancer	1
Pol (21)	ac.2629G>A; p.Asp877Asn	n.a.	Conserved (5.047/1.000)	Damaging (0.384)	1 polyposis	1
Pol (22)	ac.2759A>G; p.Asp920Gly	rs779041717 (0)	Conserved (5.369/1.000)	Damaging (0.407)	1 breast/ovarian cancer	1
Pol (23)	ac.2825C>T; p.Pro942Leu	n.a.	Conserved (5.534/1.000)	Damaging (0.434)	1 polyposis	1
Pol (23)	c.2842C>T; p.His948Tyr	n.a.	Moderately conserved (0.902/0.973)	Neutral (0.194)	1 breast cancer	1
Pol (23)	c.2864A>G; p.Gln955Arg	n.a.	Conserved (3.173/0.999)	Neutral (0.136)	1 polyposis	1
Pol (23)	c.2953C>T; p.Arg985Trp	rs780926432 (0)	Moderately conserved (1.945/1.000)	Neutral (0.126)	1 other (bone cancer)	1
Int (24)	c.2987C>T; p.Thr996Met	rs918661445 (0.01422)	Conserved (4.146/0.998)	Neutral (0.183)	1 ovarian cancer	1
Int (24)	c.3026G>A; p.Arg1009His	rs757190258 (0.08795)	Moderately conserved (2.319/0.996)	Neutral (0.163)	1 breast cancer	1
Zn (25)	c.3073G>C; p.Val1025Leu	n.a.	Conserved (4.391/1.000)	Neutral (0.163)	1 polyposis	1
Int (27)	c.3321G>C; p.Trp1107Cys	rs745737815 (0)	Conserved (2.168/1.000)	Neutral (0.191)	1 breast cancer	1
1Domains based on NCBI: DUF, domain of unknown function; exo, exonuclease domain; int, interdomain region; pol, polymerase, Zn, Zinc finger domain.
2PhyloP/PhastCons values were obtained from alignments of 100 vertebrate genome sequences. The larger the score, the more conserved the site is. (PhyloP range score: -20 to +10; PhastCons: 0 to 1).
3REVEL: Score ranges from 0 to 1. The larger the score the more likely the mutation may cause functional change. In this study, scores ≥0.35 were considered damaging.
a.Variants considered for estimation of prevalence of POLE/D1 outside ED variants (predicted damaging by REVEL).
(*) POLE c.671A>G (p.Tyr224Cys) carrier: Proband, breast cancer at age 32; Non-carrier: Mother, breast cancer at ages 54 and 67.
