# Supplementary material for: Role of POLE and POLD1 in familial cancer
Source: Genet Med. 2020 Aug 14;22(12):2089–100. doi: 10.1038/s41436-020-0922-2 (PMC7708298; doi:10.1038/s41436-020-0922-2)
Supplement: Supplementary file 8 — Supplementary Table S12 [file 41436_2020_922_MOESM8_ESM.xlsx]

## Sheet: Suppl. Table 12
Supplementary Table S12. POLE and POLD1 outside exonuclease domain variants (considering the canonical transcript) in control population (gnomAD v.2.1.1 non-Finnish, non-cancer Europeans; consultation date: March 2020).
Gene	Chr.	Position	rs #	Reference	Alternate	Source	Transcript Consequence	Protein Consequence	Annotation	Allele Count European (non-Finnish)	Allele Number European (non-Finnish)	Allelic frequency European (non-Finnish) (%)	REVEL score ≥0.35
POLE	12	133202260	rs1284697545	T	G	gnomAD Exomes	c.6628A>C	p.Lys2210Gln	missense_variant	1	102738	0.000973349685608052	0.375
POLE	12	133202290	rs752113614	C	T	gnomAD Exomes	c.6598G>A	p.Glu2200Lys	missense_variant	1	102742	0.000973311790699033	0.453
POLE	12	133202726	rs138094751	A	G	gnomAD Exomes	c.6508T>C	p.Cys2170Arg	missense_variant	3	96670	0.00310334126409434	0.68
POLE	12	133202791	rs1226777955	C	T	gnomAD Exomes	c.6443G>A	p.Cys2148Tyr	missense_variant	1	102554	0.000975096046960626	0.652
POLE	12	133202825	rs879783561	C	T	gnomAD Exomes, gnomAD Genomes	c.6409G>A	p.Glu2137Lys	missense_variant	1	117966	0.00084770188020277	0.438
POLE	12	133202842	rs141954509	C	T	gnomAD Exomes, gnomAD Genomes	c.6392G>A	p.Arg2131His	missense_variant	3	117864	0.00254530645489717	0.469
POLE	12	133208959	rs376093362	G	C	gnomAD Exomes	c.6272C>G	p.Pro2091Arg	missense_variant	1	102684	0.000973861555841222	0.664
POLE	12	133208969	rs749342382	G	A	gnomAD Exomes, gnomAD Genomes	c.6262C>T	p.Pro2088Ser	missense_variant	10	118146	0.00846410373605539	0.443
POLE	12	133208999	rs1060500867	G	A	gnomAD Exomes	c.6232C>T	p.Arg2078Trp	missense_variant	2	102742	0.00194662358139807	0.355
POLE	12	133209043	rs1410600023	A	C	gnomAD Exomes	c.6188T>G	p.Phe2063Cys	missense_variant	1	102752	0.000973217066334475	0.405
POLE	12	133210835	rs888148550	T	A	gnomAD Exomes	c.5941A>T	p.Asn1981Tyr	missense_variant	1	100300	0.000997008973080758	0.702
POLE	12	133212519	rs371862779	C	T	gnomAD Exomes	c.5770G>A	p.Gly1924Arg	missense_variant	5	102618	0.00487243953302539	0.838
POLE	12	133212528	rs771980261	T	C	gnomAD Exomes, gnomAD Genomes	c.5761A>G	p.Asn1921Asp	missense_variant	4	118116	0.00338650140539808	0.475
POLE	12	133214621	rs774058080	T	A	gnomAD Exomes	c.5657A>T	p.Tyr1886Phe	missense_variant	4	102658	0.00389643281575717	0.358
POLE	12	133214646	rs199979862	G	A	gnomAD Exomes	c.5632C>T	p.Arg1878Cys	missense_variant	1	102726	0.000973463388041976	0.488
POLE	12	133214669	rs758619238	C	T	gnomAD Exomes	c.5609G>A	p.Arg1870His	missense_variant	1	102726	0.000973463388041976	0.423
POLE	12	133214670	rs138231414	G	A	gnomAD Exomes	c.5608C>T	p.Arg1870Cys	missense_variant	1	102724	0.000973482341030334	0.71
POLE	12	133214682	rs377662540	C	T	gnomAD Exomes, gnomAD Genomes	c.5596G>A	p.Ala1866Thr	missense_variant	9	118152	0.00761730652041438	0.56
POLE	12	133214687	rs896266569	A	G	gnomAD Exomes, gnomAD Genomes	c.5591T>C	p.Ile1864Thr	missense_variant	2	118162	0.00169259152688682	0.352
POLE	12	133214705	rs1445288473	C	T	gnomAD Exomes	c.5573G>A	p.Arg1858His	missense_variant	1	102682	0.000973880524337274	0.588
POLE	12	133214705	rs1445288473	C	A	gnomAD Exomes	c.5573G>T	p.Arg1858Leu	missense_variant	1	102682	0.000973880524337274	0.715
POLE	12	133215724	rs757533247	T	G	gnomAD Exomes	c.5539A>C	p.Lys1847Gln	missense_variant	1	102464	0.000975952529668957	0.658
POLE	12	133215730	rs1288093407	T	C	gnomAD Exomes	c.5533A>G	p.Met1845Val	missense_variant	1	102520	0.000975419430355053	0.359
POLE	12	133215747	rs370512955	C	T	gnomAD Exomes, gnomAD Genomes	c.5516G>A	p.Arg1839His	missense_variant	1	118106	0.000846697034866984	0.461
POLE	12	133215748	rs141519273	G	A	gnomAD Exomes	c.5515C>T	p.Arg1839Cys	missense_variant	1	102706	0.000973652951142095	0.678
POLE	12	133215763	rs1459159683	C	G	gnomAD Exomes	c.5500G>C	p.Asp1834His	missense_variant	1	102726	0.000973463388041976	0.662
POLE	12	133215765	rs1296239115	T	C	gnomAD Exomes	c.5498A>G	p.His1833Arg	missense_variant	1	102730	0.000973425484279178	0.35
POLE	12	133215771	rs781674901	A	G	gnomAD Exomes	c.5492T>C	p.Leu1831Pro	missense_variant	4	102730	0.00389370193711671	0.581
POLE	12	133215783	rs763031537	G	A	gnomAD Exomes	c.5480C>T	p.Ser1827Leu	missense_variant	3	102732	0.00292021960051396	0.635
POLE	12	133215795	rs767747669	C	T	gnomAD Exomes	c.5468G>A	p.Arg1823His	missense_variant	5	102732	0.00486703266752326	0.641
POLE	12	133215796	rs753627422	G	A	gnomAD Exomes	c.5467C>T	p.Arg1823Cys	missense_variant	5	102734	0.00486693791733993	0.547
POLE	12	133215823	rs565420825	C	T	gnomAD Exomes	c.5440G>A	p.Ala1814Thr	missense_variant	1	102732	0.000973406533504653	0.599
POLE	12	133215825	rs752559134	T	C	gnomAD Exomes	c.5438A>G	p.Tyr1813Cys	missense_variant	1	102732	0.000973406533504653	0.646
POLE	12	133215826	rs1180742425	A	G	gnomAD Exomes	c.5437T>C	p.Tyr1813His	missense_variant	1	102732	0.000973406533504653	0.54
POLE	12	133215846	rs1399127638	A	C	gnomAD Exomes	c.5417T>G	p.Ile1806Ser	missense_variant	1	102688	0.000973823621065753	0.647
POLE	12	133215881	rs368364666	G	C	gnomAD Exomes	c.5382C>G	p.Ile1794Met	missense_variant	1	102118	0.000979259288274349	0.422
POLE	12	133218318	rs771020584	A	G	gnomAD Exomes	c.5293T>C	p.Ser1765Pro	missense_variant	4	102702	0.00389476349048704	0.638
POLE	12	133218410	rs747985644	A	G	gnomAD Exomes	c.5201T>C	p.Leu1734Pro	missense_variant	1	101968	0.000980699827396831	0.872
POLE	12	133218431	rs1384842148	A	T	gnomAD Exomes	c.5180T>A	p.Val1727Glu	missense_variant	2	101518	0.00197009397348254	0.468
POLE	12	133218865	rs777599909	G	A	gnomAD Exomes	c.5071C>T	p.Arg1691Cys	missense_variant	3	100190	0.00299431080946202	0.418
POLE	12	133218912	rs1011938171	C	T	gnomAD Exomes	c.5024G>A	p.Arg1675His	missense_variant	1	95650	0.00104547830632514	0.803
POLE	12	133218913	rs1027297469	G	A	gnomAD Exomes	c.5023C>T	p.Arg1675Cys	missense_variant	1	95694	0.00104499759650553	0.65
POLE	12	133219156	rs148076304	G	A	gnomAD Exomes	c.4888C>T	p.Arg1630Trp	missense_variant	3	102684	0.00292158466752366	0.501
POLE	12	133219167	rs766252708	C	A	gnomAD Exomes	c.4877G>T	p.Arg1626Leu	missense_variant	1	102678	0.000973918463546232	0.523
POLE	12	133219168	rs753713315	G	A	gnomAD Exomes, gnomAD Genomes	c.4876C>T	p.Arg1626Cys	missense_variant	1	118124	0.000846568013274186	0.649
POLE	12	133219281	rs756977639	T	G	gnomAD Exomes	c.4763A>C	p.Gln1588Pro	missense_variant	1	102696	0.000973747760380151	0.51
POLE	12	133219306	rs192908615	G	A	gnomAD Exomes	c.4738C>T	p.Arg1580Trp	missense_variant	4	102554	0.0039003841878425	0.459
POLE	12	133219410	rs1008362127	T	C	gnomAD Exomes, gnomAD Genomes	c.4724A>G	p.Tyr1575Cys	missense_variant	3	118050	0.00254129606099111	0.793
POLE	12	133219438	rs1365206650	T	C	gnomAD Exomes, gnomAD Genomes	c.4696A>G	p.Arg1566Gly	missense_variant	4	118070	0.00338782078428051	0.454
POLE	12	133219497	rs1565938434	A	C	gnomAD Exomes	c.4637T>G	p.Leu1546Arg	missense_variant	1	102360	0.000976944118796405	0.382
POLE	12	133219566	rs529080029	A	T	gnomAD Exomes	c.4568T>A	p.Met1523Lys	missense_variant	1	94704	0.00105592160837979	0.461
POLE	12	133219578	rs376530977	C	T	gnomAD Exomes, gnomAD Genomes	c.4556G>A	p.Arg1519His	missense_variant	7	108814	0.0064329957542228	0.361
POLE	12	133219839	rs766511597	G	A	gnomAD Exomes, gnomAD Genomes	c.4522C>T	p.Arg1508Cys	missense_variant	3	115158	0.00260511644870526	0.372
POLE	12	133220130	rs754518522	C	T	gnomAD Exomes	c.4307G>A	p.Arg1436Gln	missense_variant	12	102570	0.0116993272886809	0.42
POLE	12	133220131	rs764904030	G	A	gnomAD Exomes, gnomAD Genomes	c.4306C>T	p.Arg1436Trp	missense_variant	2	117994	0.00169500144075122	0.691
POLE	12	133220142	rs371712284	G	A	gnomAD Exomes	c.4295C>T	p.Pro1432Leu	missense_variant	1	102464	0.000975952529668957	0.437
POLE	12	133220433	rs769881769	T	C	gnomAD Exomes	c.4280A>G	p.Tyr1427Cys	missense_variant	1	102590	0.000974753874646652	0.644
POLE	12	133220443	rs575419120	C	T	gnomAD Exomes	c.4270G>A	p.Glu1424Lys	missense_variant	3	102666	0.0029220968967331	0.454
POLE	12	133220508	rs761481993	A	G	gnomAD Exomes	c.4205T>C	p.Val1402Ala	missense_variant	1	102722	0.000973501294756722	0.414
POLE	12	133220514	rs370971579	T	C	gnomAD Exomes, gnomAD Genomes	c.4199A>G	p.Tyr1400Cys	missense_variant	2	118148	0.00169279209127535	0.592
POLE	12	133220515	rs761011442	A	G	gnomAD Exomes	c.4198T>C	p.Tyr1400His	missense_variant	1	102710	0.000973615032616104	0.451
POLE	12	133220545	rs768504121	G	A	gnomAD Exomes, gnomAD Genomes	c.4168C>T	p.Arg1390Cys	missense_variant	6	117924	0.00508802279434212	0.512
POLE	12	133220557	rs747619107	G	A	gnomAD Exomes	c.4156C>T	p.Arg1386Trp	missense_variant	6	102386	0.00586017619596429	0.409
POLE	12	133225573	rs369171111	C	T	gnomAD Exomes, gnomAD Genomes	c.4091G>A	p.Arg1364His	missense_variant	7	117854	0.005939552327456	0.61
POLE	12	133225574	rs770024304	G	A	gnomAD Exomes, gnomAD Genomes	c.4090C>T	p.Arg1364Cys	missense_variant	4	117874	0.00339345402718157	0.55
POLE	12	133225579	rs776047820	A	G	gnomAD Exomes	c.4085T>C	p.Ile1362Thr	missense_variant	2	102438	0.00195240047638572	0.421
POLE	12	133225637	rs556821288	C	T	gnomAD Exomes, gnomAD Genomes	c.4027G>A	p.Gly1343Ser	missense_variant	1	117282	0.000852645759792637	0.574
POLE	12	133225917	rs749981075	A	G	gnomAD Exomes	c.3980T>C	p.Leu1327Pro	missense_variant	1	101880	0.000981546917942678	0.454
POLE	12	133225926	rs143981093	C	A	gnomAD Exomes	c.3971G>T	p.Arg1324Leu	missense_variant	2	101900	0.00196270853778214	0.361
POLE	12	133225927	rs779464847	G	A	gnomAD Exomes, gnomAD Genomes	c.3970C>T	p.Arg1324Cys	missense_variant	9	117394	0.00766649062132647	0.506
POLE	12	133226040	rs771823596	C	T	gnomAD Exomes, gnomAD Genomes	c.3857G>A	p.Arg1286His	missense_variant	5	113408	0.00440886004514673	0.481
POLE	12	133226041	rs373170535	G	A	gnomAD Exomes	c.3856C>T	p.Arg1286Cys	missense_variant	1	98042	0.00101997103282267	0.487
POLE	12	133233948	rs778212434	G	A	gnomAD Exomes	c.3446C>T	p.Ala1149Val	missense_variant	1	102718	0.000973539204423762	0.476
POLE	12	133233948	rs778212434	G	T	gnomAD Genomes	c.3446C>A	p.Ala1149Glu	missense_variant	2	15414	0.0129752173348904	0.609
POLE	12	133233987	rs761355093	C	T	gnomAD Exomes	c.3407G>A	p.Arg1136Gln	missense_variant	1	102706	0.000973652951142095	0.544
POLE	12	133233988	rs531475854	G	A	gnomAD Genomes	c.3406C>T	p.Arg1136Trp	missense_variant	1	15422	0.0064842432888082	0.598
POLE	12	133234497	rs1555225311	T	G	gnomAD Exomes	c.3335A>C	p.Lys1112Thr	missense_variant	1	102750	0.00097323600973236	0.623
POLE	12	133234500	rs114315196	C	T	gnomAD Exomes	c.3332G>A	p.Arg1111Gln	missense_variant	3	102744	0.00291987853305302	0.36
POLE	12	133234501	rs774028311	G	A	gnomAD Exomes	c.3331C>T	p.Arg1111Trp	missense_variant	1	102748	0.000973254953867715	0.702
POLE	12	133234551	rs372516267	A	G	gnomAD Exomes	c.3281T>C	p.Ile1094Thr	missense_variant	2	102696	0.0019474955207603	0.583
POLE	12	133235887	rs1030360914	G	A	gnomAD Exomes	c.3269C>T	p.Thr1090Met	missense_variant	2	101128	0.00197769163831975	0.533
POLE	12	133235926	rs768950975	C	T	gnomAD Exomes, gnomAD Genomes	c.3230G>A	p.Arg1077His	missense_variant	4	117854	0.00339402990140343	0.358
POLE	12	133235927	rs149777592	G	A	gnomAD Exomes, gnomAD Genomes	c.3229C>T	p.Arg1077Cys	missense_variant	15	117910	0.012721567297091	0.596
POLE	12	133235950	rs766544815	A	G	gnomAD Exomes	c.3206T>C	p.Val1069Ala	missense_variant	1	102656	0.000974127182044888	0.586
POLE	12	133235953	rs375338204	A	G	gnomAD Exomes	c.3203T>C	p.Met1068Thr	missense_variant	1	102686	0.000973842588084062	0.693
POLE	12	133236034	rs774645622	C	T	gnomAD Exomes, gnomAD Genomes	c.3122G>A	p.Arg1041Gln	missense_variant	1	118162	0.000846295763443408	0.375
POLE	12	133236046	rs1397985428	C	T	gnomAD Exomes	c.3110G>A	p.Arg1037His	missense_variant	1	102724	0.000973482341030334	0.497
POLE	12	133236070	rs1228020822	A	G	gnomAD Exomes	c.3086T>C	p.Leu1029Pro	missense_variant	1	102664	0.000974051274059066	0.728
POLE	12	133237577	rs778450132	C	G	gnomAD Exomes	c.3038G>C	p.Trp1013Ser	missense_variant	1	101694	0.000983342183412984	0.544
POLE	12	133237596	rs747692201	C	G	gnomAD Exomes	c.3019G>C	p.Ala1007Pro	missense_variant	1	102386	0.000976696032660715	0.574
POLE	12	133237622	rs989886155	G	A	gnomAD Exomes, gnomAD Genomes	c.2993C>T	p.Thr998Met	missense_variant	2	118112	0.00169330804659984	0.451
POLE	12	133237652	rs138391248	G	A	gnomAD Exomes, gnomAD Genomes	c.2963C>T	p.Ser988Leu	missense_variant	7	118134	0.00592547446120507	0.423
POLE	12	133237686	rs142563997	C	T	gnomAD Exomes, gnomAD Genomes	c.2929G>A	p.Gly977Arg	missense_variant	5	118050	0.00423549343498518	0.563
POLE	12	133237688	rs878854857	C	T	gnomAD Exomes	c.2927G>A	p.Arg976His	missense_variant	1	102632	0.000974354977005223	0.541
POLE	12	133237692	rs753759783	G	A	gnomAD Exomes, gnomAD Genomes	c.2923C>T	p.Arg975Cys	missense_variant	2	117976	0.00169526005289211	0.615
POLE	12	133237728	rs751237672	C	T	gnomAD Exomes	c.2887G>A	p.Gly963Ser	missense_variant	2	101166	0.00197694877725718	0.539
POLE	12	133237736	rs746311547	T	C	gnomAD Exomes, gnomAD Genomes	c.2879A>G	p.Asn960Ser	missense_variant	3	115186	0.00260448318372024	0.351
POLE	12	133237742	rs1383071724	A	G	gnomAD Exomes	c.2873T>C	p.Val958Ala	missense_variant	1	89554	0.00111664470598745	0.608
POLE	12	133238159	rs148382941	T	C	gnomAD Exomes	c.2818A>G	p.Met940Val	missense_variant	2	102746	0.00194654779748117	0.647
POLE	12	133238161	rs772307459	G	A	gnomAD Exomes	c.2816C>T	p.Ala939Val	missense_variant	1	102742	0.000973311790699033	0.536
POLE	12	133238170	rs1192125579	G	A	gnomAD Exomes	c.2807C>T	p.Pro936Leu	missense_variant	1	102748	0.000973254953867715	0.719
POLE	12	133238176	rs1242503528	T	A	gnomAD Genomes	c.2801A>T	p.Asp934Val	missense_variant	1	15418	0.00648592554157478	0.726
POLE	12	133238185	rs376546593	A	G	gnomAD Exomes, gnomAD Genomes	c.2792T>C	p.Phe931Ser	missense_variant	1	118174	0.000846209826188502	0.749
POLE	12	133240630	rs768534409	G	C	gnomAD Exomes	c.2666C>G	p.Thr889Ser	missense_variant	1	102746	0.000973273898740584	0.372
POLE	12	133240957	rs200179156	C	T	gnomAD Exomes	c.2560G>A	p.Gly854Arg	missense_variant	1	102688	0.000973823621065753	0.776
POLE	12	133240977	rs534297483	C	T	gnomAD Exomes	c.2540G>A	p.Arg847Gln	missense_variant	1	102724	0.000973482341030334	0.434
POLE	12	133240990	rs780758461	T	C	gnomAD Exomes, gnomAD Genomes	c.2527A>G	p.Ile843Val	missense_variant	3	118150	0.00253914515446466	0.381
POLE	12	133241015	rs769459883	G	C	gnomAD Genomes	c.2502C>G	p.Ile834Met	missense_variant	1	15424	0.00648340248962656	0.384
POLE	12	133241039	rs375426113	C	A	gnomAD Exomes	c.2478G>T	p.Trp826Cys	missense_variant	1	102666	0.000974032298911032	0.704
POLE	12	133241044	rs200283666	G	A	gnomAD Exomes, gnomAD Genomes	c.2473C>T	p.Arg825Cys	missense_variant	1	118034	0.000847213514749987	0.838
POLE	12	133241894	rs757051826	C	T	gnomAD Exomes	c.2462G>A	p.Arg821His	missense_variant	1	102580	0.000974848898420745	0.572
POLE	12	133241903	rs148691442	T	C	gnomAD Exomes, gnomAD Genomes	c.2453A>G	p.Tyr818Cys	missense_variant	4	118116	0.00338650140539808	0.824
POLE	12	133241945	rs201668507	A	C	gnomAD Exomes	c.2411T>G	p.Leu804Arg	missense_variant	2	102746	0.00194654779748117	0.666
POLE	12	133244123	rs1023692053	C	T	gnomAD Exomes	c.2285G>A	p.Arg762Gln	missense_variant	1	102666	0.000974032298911032	0.418
POLE	12	133244124	rs1064794759	G	A	gnomAD Exomes	c.2284C>T	p.Arg762Trp	missense_variant	1	102688	0.000973823621065753	0.552
POLE	12	133244132	rs746774432	C	A	gnomAD Exomes	c.2276G>T	p.Arg759Leu	missense_variant	1	102730	0.000973425484279178	0.623
POLE	12	133244132	rs746774432	C	G	gnomAD Exomes	c.2276G>C	p.Arg759Pro	missense_variant	1	102730	0.000973425484279178	0.765
POLE	12	133244132	rs746774432	C	T	gnomAD Exomes, gnomAD Genomes	c.2276G>A	p.Arg759His	missense_variant	6	118144	0.00507854821235103	0.478
POLE	12	133244133	rs759398253	G	A	gnomAD Exomes, gnomAD Genomes	c.2275C>T	p.Arg759Cys	missense_variant	2	118146	0.00169282074721108	0.682
POLE	12	133244138	rs1565964638	G	A	gnomAD Exomes	c.2270C>T	p.Thr757Ile	missense_variant	1	102744	0.000973292844351008	0.687
POLE	12	133244163	rs751326135	G	A	gnomAD Exomes	c.2245C>T	p.Arg749Trp	missense_variant	1	102746	0.000973273898740584	0.495
POLE	12	133244942	rs760942391	C	A	gnomAD Exomes	c.2173G>T	p.Asp725Tyr	missense_variant	2	89730	0.00222890894906943	0.595
POLE	12	133245016	rs777002868	G	A	gnomAD Exomes	c.2099C>T	p.Pro700Leu	missense_variant	2	102228	0.00195641115936925	0.397
POLE	12	133245028	rs766037063	G	A	gnomAD Exomes	c.2087C>T	p.Pro696Leu	missense_variant	1	102164	0.000978818370463177	0.52
POLE	12	133245029	rs753660412	G	A	gnomAD Exomes	c.2086C>T	p.Pro696Ser	missense_variant	1	102180	0.000978665100802506	0.372
POLE	12	133245031	rs754857680	A	C	gnomAD Exomes	c.2084T>G	p.Phe695Cys	missense_variant	1	102068	0.000979738997531058	0.606
POLE	12	133245061	rs770597683	C	A	gnomAD Genomes	c.2054G>T	p.Arg685Leu	missense_variant	1	15422	0.0064842432888082	0.353
POLE	12	133245062	rs116326665	G	A	gnomAD Exomes, gnomAD Genomes	c.2053C>T	p.Arg685Trp	missense_variant	2	114872	0.00174106831952086	0.471
POLE	12	133245077	rs764044031	G	A	gnomAD Exomes	c.2038C>T	p.Arg680Cys	missense_variant	1	96850	0.00103252452245741	0.638
POLE	12	133245254	rs367902268	G	A	gnomAD Exomes, gnomAD Genomes	c.1993C>T	p.Arg665Trp	missense_variant	2	118112	0.00169330804659984	0.567
POLE	12	133245256	rs1401873092	T	G	gnomAD Exomes	c.1991A>C	p.Gln664Pro	missense_variant	1	102710	0.000973615032616104	0.457
POLE	12	133245271	rs776787814	G	A	gnomAD Exomes	c.1976C>T	p.Pro659Leu	missense_variant	2	102708	0.00194726798301982	0.574
POLE	12	133245277	rs763809781	T	C	gnomAD Exomes	c.1970A>G	p.Asn657Ser	missense_variant	8	102714	0.00778861693634753	0.462
POLE	12	133245323	rs1178412345	G	T	gnomAD Exomes	c.1924C>A	p.Pro642Thr	missense_variant	1	102628	0.000974392953190162	0.58
POLE	12	133245404	rs754616313	C	T	gnomAD Exomes	c.1916G>A	p.Arg639His	missense_variant	2	102634	0.0019486719800456	0.459
POLE	12	133245405	rs1565966539	G	A	gnomAD Exomes	c.1915C>T	p.Arg639Cys	missense_variant	1	102662	0.000974070249946426	0.42
POLE	12	133245420	rs757296864	T	C	gnomAD Exomes	c.1900A>G	p.Ile634Val	missense_variant	1	102714	0.000973577117043441	0.445
POLE	12	133245425	rs1218293194	G	C	gnomAD Exomes	c.1895C>G	p.Pro632Arg	missense_variant	1	102706	0.000973652951142095	0.932
POLE	12	133245437	rs769889052	C	A	gnomAD Exomes	c.1883G>T	p.Gly628Val	missense_variant	1	102720	0.000973520249221184	0.642
POLE	12	133245441	rs747929590	C	T	gnomAD Genomes	c.1879G>A	p.Val627Met	missense_variant	1	15424	0.00648340248962656	0.429
POLE	12	133245452	rs150564856	T	C	gnomAD Exomes, gnomAD Genomes	c.1868A>G	p.Tyr623Cys	missense_variant	10	118116	0.00846625351349521	0.637
POLE	12	133245462	rs979085449	G	C	gnomAD Exomes	c.1858C>G	p.Pro620Ala	missense_variant	1	102732	0.000973406533504653	0.609
POLE	12	133245462	rs979085449	G	A	gnomAD Exomes	c.1858C>T	p.Pro620Ser	missense_variant	1	102732	0.000973406533504653	0.592
POLE	12	133245464	rs752456199	C	T	gnomAD Exomes	c.1856G>A	p.Cys619Tyr	missense_variant	2	102732	0.00194681306700931	0.372
POLE	12	133245473	rs764558974	C	T	gnomAD Exomes, gnomAD Genomes	c.1847G>A	p.Arg616His	missense_variant	5	118132	0.0042325534148241	0.418
POLE	12	133245474	rs752076074	G	A	gnomAD Exomes	c.1846C>T	p.Arg616Cys	missense_variant	1	102734	0.000973387583467985	0.584
POLE	12	133248811	rs969500436	T	C	gnomAD Exomes	c.1784A>G	p.Asn595Ser	missense_variant	1	102736	0.000973368634169133	0.372
POLE	12	133248883	rs780183239	A	G	gnomAD Exomes	c.1712T>C	p.Leu571Pro	missense_variant	1	102746	0.000973273898740584	0.39
POLE	12	133249224	rs753784391	G	A	gnomAD Exomes	c.1675C>T	p.Arg559Trp	missense_variant	1	102082	0.000979604631570698	0.57
POLE	12	133249226	rs1251511113	C	A	gnomAD Exomes	c.1673G>T	p.Cys558Phe	missense_variant	1	102070	0.000979719800137161	0.526
POLE	12	133249241	rs145370369	C	T	gnomAD Exomes	c.1658G>A	p.Arg553His	missense_variant	2	102190	0.00195713866327429	0.504
POLE	12	133249254	rs115558715	A	G	gnomAD Exomes, gnomAD Genomes	c.1645T>C	p.Ser549Pro	missense_variant	1	117628	0.000850137722311014	0.593
POLE	12	133249260	rs1327695331	G	A	gnomAD Exomes	c.1639C>T	p.Leu547Phe	missense_variant	1	102272	0.000977784730913642	0.528
POLE	12	133249298	rs1181787446	A	G	gnomAD Exomes	c.1601T>C	p.Leu534Pro	missense_variant	1	102462	0.000975971579707599	0.59
POLE	12	133249316	rs116263919	G	A	gnomAD Exomes, gnomAD Genomes	c.1583C>T	p.Thr528Met	missense_variant	28	117886	0.0237517601750844	0.486
POLE	12	133249323	rs1444399170	T	C	gnomAD Exomes	c.1576A>G	p.Lys526Glu	missense_variant	1	102488	0.000975723987198501	0.425
POLE	12	133249326	rs751164982	T	G	gnomAD Exomes	c.1573A>C	p.Asn525His	missense_variant	2	102480	0.00195160031225605	0.372
POLE	12	133249349	rs780556141	G	A	gnomAD Exomes	c.1550C>T	p.Pro517Leu	missense_variant	2	102476	0.001951676490105	0.725
POLE	12	133249362	rs200136603	T	C	gnomAD Exomes, gnomAD Genomes	c.1537A>G	p.Asn513Asp	missense_variant	2	117954	0.0016955762415857	0.393
POLE	12	133249380	rs1432824935	C	G	gnomAD Exomes	c.1519G>C	p.Val507Leu	missense_variant	1	102522	0.000975400401864966	0.486
POLE	12	133249383	rs773634913	T	A	gnomAD Exomes	c.1516A>T	p.Met506Leu	missense_variant	1	102532	0.000975305270549682	0.58
POLE	12	133249383	rs773634913	T	C	gnomAD Exomes	c.1516A>G	p.Met506Val	missense_variant	1	102532	0.000975305270549682	0.66
POLE	12	133249418	rs192173820	C	T	gnomAD Exomes, gnomAD Genomes	c.1481G>A	p.Arg494Gln	missense_variant	1	117088	0.000854058485925116	0.575
POLE	12	133249419	rs756829894	G	A	gnomAD Exomes	c.1480C>T	p.Arg494Trp	missense_variant	1	101316	0.000987010936081172	0.421
POLE	12	133249752	rs776770625	C	T	gnomAD Exomes	c.1471G>A	p.Glu491Lys	missense_variant	7	102672	0.00681782764531713	0.533
POLE	12	133249757	rs779550685	G	C	gnomAD Exomes	c.1466C>G	p.Pro489Arg	missense_variant	1	102700	0.000973709834469328	0.547
POLE	12	133249769	rs758486433	A	G	gnomAD Exomes	c.1454T>C	p.Ile485Thr	missense_variant	2	102720	0.00194704049844237	0.585
POLE	12	133249776	rs777736640	T	C	gnomAD Exomes	c.1447A>G	p.Thr483Ala	missense_variant	2	102748	0.00194650990773543	0.625
POLE	12	133253953	rs115786159	C	A	gnomAD Exomes	c.797G>T	p.Arg266Leu	missense_variant	4	102748	0.00389301981547086	0.575
POLE	12	133254189	rs748554882	A	G	gnomAD Genomes	c.695T>C	p.Leu232Pro	missense_variant	1	15436	0.00647836227001814	0.609
POLE	12	133254192	rs1060500835	C	T	gnomAD Exomes	c.692G>A	p.Arg231His	missense_variant	2	102696	0.0019474955207603	0.7
POLE	12	133254193	rs146592584	G	A	gnomAD Exomes, gnomAD Genomes	c.691C>T	p.Arg231Cys	missense_variant	35	118150	0.0296233601354211	0.583
POLE	12	133254193	rs146592584	G	C	gnomAD Exomes	c.691C>G	p.Arg231Gly	missense_variant	1	102718	0.000973539204423762	0.632
POLE	12	133254193	rs146592584	G	T	gnomAD Exomes	c.691C>A	p.Arg231Ser	missense_variant	1	102718	0.000973539204423762	0.563
POLE	12	133254198	rs1482513360	T	C	gnomAD Exomes	c.686A>G	p.His229Arg	missense_variant	1	102724	0.000973482341030334	0.689
POLE	12	133254217	rs761757009	C	T	gnomAD Exomes	c.667G>A	p.Glu223Lys	missense_variant	1	102748	0.000973254953867715	0.664
POLE	12	133254219	rs1060500862	C	T	gnomAD Exomes, gnomAD Genomes	c.665G>A	p.Arg222His	missense_variant	3	118174	0.00253862947856551	0.511
POLE	12	133254220	rs767503360	G	A	gnomAD Exomes	c.664C>T	p.Arg222Cys	missense_variant	2	102728	0.00194688887158321	0.469
POLE	12	133254222	rs755607944	A	G	gnomAD Exomes	c.662T>C	p.Met221Thr	missense_variant	1	102736	0.000973368634169133	0.4569
POLE	12	133256206	rs1277577016	T	C	gnomAD Exomes, gnomAD Genomes	c.455A>G	p.Tyr152Cys	missense_variant	1	117974	0.000847644396222897	0.657
POLE	12	133256230	rs755709875	T	C	gnomAD Exomes, gnomAD Genomes	c.431A>G	p.His144Arg	missense_variant	9	117806	0.00763967879394937	0.631
POLE	12	133256234	rs889470853	T	A	gnomAD Exomes	c.427A>T	p.Asn143Tyr	missense_variant	1	102342	0.000977115944577984	0.521
POLE	12	133256541	rs765384248	A	G	gnomAD Exomes	c.422T>C	p.Leu141Ser	missense_variant	1	102130	0.000979144227944776	0.466
POLE	12	133256556	rs752771738	T	A	gnomAD Exomes, gnomAD Genomes	c.407A>T	p.Lys136Ile	missense_variant	2	118046	0.00169425478203412	0.428
POLE	12	133256556	rs752771738	T	C	gnomAD Exomes	c.407A>G	p.Lys136Arg	missense_variant	1	102614	0.000974525893152981	0.35
POLE	12	133256789	rs770323795	G	A	gnomAD Exomes	c.305C>T	p.Pro102Leu	missense_variant	1	102746	0.000973273898740584	0.442
POLE	12	133257260	rs1060500786	T	C	gnomAD Exomes	c.218A>G	p.Asp73Gly	missense_variant	1	102738	0.000973349685608052	0.502
POLE	12	133257742	rs748679246	C	A	gnomAD Exomes	c.186G>T	p.Trp62Cys	missense_variant	1	102748	0.000973254953867715	0.425
POLE	12	133257803	rs749886101	T	A	gnomAD Exomes	c.125A>T	p.Asp42Val	missense_variant	2	102742	0.00194662358139807	0.556
POLE	12	133257827	rs747005851	C	A	gnomAD Exomes, gnomAD Genomes	c.101G>T	p.Arg34Leu	missense_variant	6	118132	0.00507906409778891	0.414
POLD1	19	50902736	rs968051129	A	G	gnomAD Exomes	c.311A>G	p.Tyr104Cys	missense_variant	1	102692	0.000973785689245511	0.38
POLD1	19	50905094	rs864622753	C	T	gnomAD Exomes, gnomAD Genomes	c.376C>T	p.Arg126Cys	missense_variant	1	117778	0.000849055001783016	0.399
POLD1	19	50905145	rs377088357	G	A	gnomAD Exomes	c.427G>A	p.Gly143Ser	missense_variant	8	102636	0.0077945360302428	0.464
POLD1	19	50905157	rs1326137249	T	A	gnomAD Exomes	c.439T>A	p.Tyr147Asn	missense_variant	1	102632	0.000974354977005223	0.471
POLD1	19	50905629	rs776204287	C	T	gnomAD Exomes	c.757C>T	p.Arg253Trp	missense_variant	2	101466	0.00197110362091735	0.469
POLD1	19	50905630	rs1366413924	G	A	gnomAD Exomes, gnomAD Genomes	c.758G>A	p.Arg253Gln	missense_variant	1	117022	0.000854540171933483	0.4889
POLD1	19	50905889	rs1356659212	G	T	gnomAD Exomes	c.861G>T	p.Glu287Asp	missense_variant	2	75948	0.00263338073418655	0.358
POLD1	19	50910361	rs754969306	C	T	gnomAD Exomes	c.1616C>T	p.Thr539Ile	missense_variant	1	101890	0.000981450583963098	0.484
POLD1	19	50910366	rs769479614	G	C	gnomAD Exomes	c.1621G>C	p.Val541Leu	missense_variant	1	101656	0.00098370976627056	0.556
POLD1	19	50910391	rs201038430	G	A	gnomAD Exomes, gnomAD Genomes	c.1646G>A	p.Arg549His	missense_variant	3	116472	0.00257572635483206	0.386
POLD1	19	50910415	rs1239843769	C	T	gnomAD Exomes	c.1670C>T	p.Ser557Phe	missense_variant	1	100220	0.000997804829375374	0.567
POLD1	19	50910426	rs368738479	C	T	gnomAD Exomes	c.1681C>T	p.Arg561Trp	missense_variant	1	98966	0.00101044803265768	0.386
POLD1	19	50910427	rs750466994	G	A	gnomAD Exomes	c.1682G>A	p.Arg561Gln	missense_variant	1	99122	0.00100885777123141	0.524
POLD1	19	50910659	rs746649739	G	A	gnomAD Exomes	c.1762G>A	p.Glu588Lys	missense_variant	2	99254	0.00201503213976263	0.642
POLD1	19	50912097	rs1275102026	A	T	gnomAD Exomes	c.1831A>T	p.Met611Leu	missense_variant	1	102582	0.000974829892183814	0.443
POLD1	19	50912133	rs768773535	C	T	gnomAD Exomes, gnomAD Genomes	c.1867C>T	p.Arg623Trp	missense_variant	2	117058	0.00170855473355089	0.566
POLD1	19	50912405	rs771527077	C	T	gnomAD Exomes	c.1919C>T	p.Thr640Ile	missense_variant	1	102552	0.000975115063577502	0.353
POLD1	19	50912423	rs767518281	T	C	gnomAD Genomes	c.1937T>C	p.Phe646Ser	missense_variant	1	15412	0.00648845055800675	0.626
POLD1	19	50912834	rs747628342	C	T	gnomAD Exomes	c.2065C>T	p.Arg689Trp	missense_variant	2	102094	0.00195897898015554	0.4449
POLD1	19	50912906	rs750694968	T	A	gnomAD Exomes	c.2137T>A	p.Cys713Ser	missense_variant	2	101346	0.00197343753083496	0.486
POLD1	19	50917083	rs747996611	G	A	gnomAD Exomes	c.2335G>A	p.Ala779Thr	missense_variant	1	101732	0.000982974875162191	0.575
POLD1	19	50917084	rs1410087763	C	A	gnomAD Exomes	c.2336C>A	p.Ala779Glu	missense_variant	1	101744	0.000982858940084919	0.582
POLD1	19	50917086	rs1064795184	G	A	gnomAD Exomes	c.2338G>A	p.Asp780Asn	missense_variant	2	101762	0.00196537017747293	0.638
POLD1	19	50918106	rs771700024	G	C	gnomAD Exomes	c.2423G>C	p.Arg808Pro	missense_variant	1	98294	0.00101735609498037	0.622
POLD1	19	50918201	rs763443242	G	A	gnomAD Exomes	c.2518G>A	p.Val840Met	missense_variant	2	99198	0.00201616968084034	0.446
POLD1	19	50918708	rs768799892	G	A	gnomAD Exomes	c.2578G>A	p.Ala860Thr	missense_variant	1	101804	0.000982279674668972	0.498
POLD1	19	50918709	rs1060501818	C	T	gnomAD Exomes	c.2579C>T	p.Ala860Val	missense_variant	1	101798	0.000982337570482721	0.409
POLD1	19	50918796	rs748904485	G	A	gnomAD Exomes	c.2666G>A	p.Arg889His	missense_variant	1	101660	0.000983671060397403	0.378
POLD1	19	50918816	rs370557271	G	T	gnomAD Exomes	c.2686G>T	p.Gly896Cys	missense_variant	1	100958	0.00099051090552507	0.575
POLD1	19	50919036	rs746950229	G	A	gnomAD Exomes	c.2773G>A	p.Val925Met	missense_variant	1	73080	0.00136836343732895	0.414
POLD1	19	50919051	rs144111108	G	A	gnomAD Exomes	c.2788G>A	p.Ala930Thr	missense_variant	3	69054	0.00434442610131202	0.459
POLD1	19	50919699	rs1343793547	A	G	gnomAD Exomes	c.2867A>G	p.Tyr956Cys	missense_variant	1	57512	0.00173876756155237	0.479
POLD1	19	50920486	rs777018011	C	T	gnomAD Exomes, gnomAD Genomes	c.3178C>T	p.Arg1060Cys	missense_variant	2	113844	0.0017567899933242	0.37
POLD1	19	50921100	rs778190445	C	T	gnomAD Exomes	c.3220C>T	p.Arg1074Trp	missense_variant	2	89800	0.0022271714922049	0.4429
POLD1	19	50921101	rs541931950	G	A	gnomAD Exomes	c.3221G>A	p.Arg1074Gln	missense_variant	1	90806	0.00110124881615752	0.375
POLD1	19	50921136	rs963136799	C	T	gnomAD Exomes, gnomAD Genomes	c.3256C>T	p.Arg1086Trp	missense_variant	2	114354	0.00174895499938787	0.37
POLD1	19	50921170	rs375328523	G	A	gnomAD Exomes	c.3290G>A	p.Arg1097Gln	missense_variant	1	99354	0.00100650200293899	0.807
